# Supplementary material for: Teaching styles and sports engagement: mediation by satisfaction and resilience in Chinese adolescents
Source: Front Psychol. 2025 Jul 7;16:1630300. doi: 10.3389/fpsyg.2025.1630300 (PMC12277347; doi:10.3389/fpsyg.2025.1630300)
Supplement: Supplementary file 3 [file Table_1.xlsx]

## Sheet: 数据
序号	性别	年龄	年级	身高	体重	幽默活跃1	幽默活跃2	幽默活跃3	幽默活跃4	幽默活跃5	幽默活跃6	幽默活跃总	严谨逻辑1	严谨逻辑2	严谨逻辑3	严谨逻辑4	严谨逻辑5	严谨逻辑总	关爱分享1	关爱分享2	关爱分享3	关爱分享4	关爱分总4	创新探索1	创新探索2	创新探索3	创新探索总	jxnl1	jxnl2	jxnl3	jxnl4	jxnl5	jxnl6	jxnl7	jxnl	cdsz1	cdsz2	cdsz3	cdsz4	cdsz5	cdsz6	cdsz7	cdsz	xxzc1	xxzc2	xxzc3	xxzc4	xxzc5	xxzc6
2	1	13	1	163	45	7	7	7	7	7	7	42	7	7	7	7	7	35	7	7	7	7	28	7	7	7	21	5	5	5	5	5	5	5	35	5	5	5	5	5	5	5	35	5	5	5	5	5	5
3	1	13	1	155	90	7	7	7	7	7	7	42	7	7	7	7	7	35	7	7	7	7	28	7	7	7	21	5	5	5	5	5	5	5	35	5	5	5	5	5	5	5	35	5	5	5	5	5	5
4	1	12	1	163	44	1	1	7	7	7	1	24	7	7	1	1	1	17	7	7	7	7	28	1	1	1	3	5	5	5	5	5	5	5	35	5	5	5	5	5	5	5	35	5	5	5	5	5	5
5	1	13	1	167	60	7	7	7	7	7	7	42	7	7	1	7	7	29	7	7	7	7	28	7	7	7	21	4	5	5	5	5	5	5	34	5	5	5	4	4	3	4	30	5	1	5	5	5	5
6	1	13	1	168	52	7	7	7	7	7	7	42	7	7	7	7	7	35	7	7	7	7	28	7	7	7	21	5	5	5	5	5	5	5	35	5	5	5	5	5	5	5	35	5	5	5	5	5	5
7	1	13	1	166	56	5	5	5	5	5	5	30	5	5	5	5	4	24	5	6	6	7	24	6	5	4	15	3	3	3	3	3	3	3	21	3	3	3	4	4	4	4	25	4	4	4	4	4	4
8	1	13	1	165	64	1	1	1	1	1	1	6	2	1	7	5	1	16	1	1	1	4	7	1	1	1	3	2	1	1	1	1	1	1	8	3	3	3	3	3	3	2	20	3	3	3	3	3	3
9	2	12	1	157	86	5	4	4	4	4	5	26	5	5	5	4	4	23	5	5	4	5	19	4	4	4	12	3	4	3	3	3	3	4	23	3	3	3	3	4	3	3	22	4	4	4	3	3	5
10	1	13	1	163	54	7	7	7	7	7	7	42	7	7	7	7	7	35	7	7	7	7	28	7	7	7	21	5	5	5	5	5	5	5	35	5	3	5	5	5	5	3	31	5	5	5	5	5	5
11	2	12	1	151	39	7	7	7	7	7	7	42	7	7	7	7	7	35	7	7	7	7	28	7	7	7	21	5	5	5	5	5	5	5	35	5	5	5	5	5	5	5	35	5	5	5	5	5	3
12	1	13	1	166	44	6	6	6	6	6	6	36	6	6	6	6	6	30	6	6	6	6	24	6	6	6	18	5	5	5	5	5	5	5	35	5	5	5	5	5	5	5	35	5	5	5	5	5	5
13	2	13	1	160	45	7	7	7	7	7	7	42	7	7	7	7	7	35	7	7	7	7	28	7	7	7	21	5	5	5	5	5	5	5	35	5	5	5	5	5	5	5	35	5	5	5	5	5	5
14	1	13	1	165	55	6	6	6	6	6	6	36	6	6	6	6	6	30	6	6	6	6	24	6	6	6	18	4	4	4	4	4	4	4	28	4	4	4	4	4	4	4	28	4	4	4	4	4	4
15	1	12	1	165	51	6	6	6	5	7	7	37	7	7	4	4	6	28	7	6	6	5	24	5	5	5	15	3	3	3	3	3	3	3	21	5	5	5	5	5	5	5	35	5	5	4	5	5	5
16	1	13	1	165	50	4	4	6	5	5	4	28	5	6	6	6	6	29	5	5	4	5	19	4	4	4	12	3	4	3	5	4	5	4	28	3	2	2	2	2	3	4	18	3	4	3	2	2	3
17	1	13	1	162	48	1	1	7	7	1	7	24	7	7	7	7	4	32	5	6	6	4	21	4	4	4	12	3	3	3	3	3	3	3	21	3	3	3	3	3	3	3	21	3	3	3	3	3	3
18	2	13	1	160	50	7	7	7	7	7	7	42	7	7	7	7	7	35	7	7	7	7	28	7	7	7	21	5	5	5	5	5	5	5	35	5	5	5	5	5	5	5	35	5	5	5	5	5	5
19	2	13	1	160	42	4	4	4	5	4	4	25	4	4	4	4	4	20	6	6	6	6	24	4	4	4	12	3	3	3	3	3	3	3	21	3	3	3	3	3	3	3	21	3	3	3	3	3	3
20	2	13	1	166	49	5	5	5	5	5	5	30	5	5	5	5	5	25	5	5	5	5	20	5	5	5	15	3	3	3	3	3	4	4	23	4	4	4	4	4	4	4	28	4	4	4	4	4	4
21	2	13	1	162	48	7	7	7	7	7	7	42	7	7	7	7	6	34	7	7	7	7	28	7	7	7	21	4	3	3	3	3	3	3	22	3	3	3	3	3	3	3	21	3	3	3	3	3	3
22	2	13	1	162	48	5	5	7	7	7	7	38	7	7	7	7	6	34	5	7	7	7	26	7	7	7	21	3	3	3	3	3	3	4	22	4	4	4	3	3	3	3	24	3	3	3	3	3	3
23	1	12	1	152	40	2	4	6	5	3	4	24	4	4	4	4	4	20	4	4	4	4	16	4	3	6	13	4	4	4	3	4	5	4	28	4	4	4	4	4	4	4	28	4	4	4	4	4	4
24	1	13	1	170	58	5	5	7	7	7	1	32	5	7	7	7	5	31	5	5	2	2	14	2	2	7	11	5	5	5	5	5	5	5	35	5	5	5	5	5	5	5	35	5	5	5	5	5	5
25	2	12	1	170	55	5	1	1	1	6	4	18	2	1	1	6	3	13	1	3	3	1	8	4	4	4	12	4	3	3	3	3	3	3	22	3	3	3	3	3	3	3	21	3	3	3	3	3	3
26	2	13	1	165	50	7	7	7	7	7	7	42	7	7	7	7	7	35	7	7	7	7	28	7	7	7	21	5	5	5	5	5	5	5	35	5	5	5	5	5	5	5	35	5	5	5	5	5	3
27	2	12	1	164	44	6	7	5	5	6	6	35	5	6	6	6	5	28	4	4	4	4	16	4	4	3	11	3	3	3	3	3	3	3	21	3	3	3	3	3	3	3	21	3	3	3	3	3	3
28	2	12	1	167	50	5	5	6	6	6	5	33	5	6	5	5	5	26	6	6	6	6	24	6	6	5	17	4	4	4	4	3	4	4	27	3	2	3	2	4	4	4	22	4	4	4	4	3	3
29	2	13	1	150	35	2	2	2	2	2	2	12	2	6	6	6	2	22	3	4	3	3	13	3	3	4	10	3	3	3	3	3	3	3	21	3	4	4	4	4	4	4	27	4	5	4	4	4	4
30	2	13	1	157	73	5	5	5	5	5	5	30	5	5	4	4	5	23	2	2	2	3	9	3	3	4	10	4	5	4	4	4	4	4	29	4	4	4	5	5	5	5	32	5	5	5	5	5	5
31	1	13	1	173	55	6	6	7	7	7	6	39	7	7	6	7	6	33	7	7	7	6	27	7	7	7	21	5	5	5	5	5	5	5	35	3	4	4	3	3	5	5	27	4	5	4	5	4	5
32	2	12	1	162	35	5	4	4	4	4	5	26	5	5	3	4	3	20	5	5	5	5	20	4	4	4	12	2	3	3	3	3	3	3	20	3	3	3	2	3	3	3	20	2	3	3	3	3	3
33	2	13	1	175	42	2	2	2	2	2	2	12	2	7	7	5	5	26	5	4	4	5	18	4	5	6	15	4	3	3	3	3	3	3	22	3	3	3	3	3	3	3	21	3	3	3	3	3	3
34	1	13	1	160	60	7	7	7	7	7	7	42	7	7	7	7	7	35	7	7	7	7	28	7	7	7	21	5	5	5	5	5	5	5	35	5	5	5	5	5	5	5	35	5	1	5	5	5	5
35	1	12	1	156	75	6	1	5	3	4	2	21	6	7	6	5	2	26	5	6	3	6	20	4	4	2	10	4	5	4	3	5	4	4	29	3	4	4	4	5	5	5	30	2	3	4	5	4	4
36	1	13	1	147	70	6	7	7	7	7	7	41	7	7	7	7	7	35	7	7	7	7	28	7	7	7	21	5	5	5	5	5	5	5	35	5	5	5	5	5	5	5	35	5	5	5	5	5	5
37	2	13	1	168	58	2	1	2	4	1	2	12	3	3	4	4	4	18	5	4	3	4	16	4	4	2	10	3	2	2	2	2	3	2	16	3	3	3	3	2	3	3	20	3	3	3	3	3	3
38	1	12	1	164	39	1	5	5	7	1	6	25	7	5	6	4	7	29	6	7	5	6	24	6	1	1	8	2	5	5	5	5	4	5	31	1	1	1	1	1	1	1	7	1	1	1	1	1	1
39	1	13	1	164	52	7	7	7	7	7	7	42	7	7	7	7	5	33	6	6	6	6	24	6	6	6	18	5	5	5	5	5	5	5	35	5	5	5	2	4	3	4	28	4	2	4	4	4	4
40	2	13	1	160	48.5	3	3	4	4	4	5	23	6	7	6	6	4	29	6	6	4	4	20	4	4	4	12	3	4	4	4	4	3	3	25	3	3	3	3	3	3	3	21	3	3	3	3	3	3
41	2	13	1	162	46	7	7	6	7	7	7	41	7	7	6	6	6	32	6	5	4	5	20	5	4	5	14	3	3	3	3	3	3	3	21	3	3	3	3	3	3	3	21	3	3	3	3	3	2
42	2	12	1	162	40	4	4	4	4	4	4	24	6	6	6	6	4	28	6	6	5	6	23	6	6	6	18	4	4	4	3	4	4	4	27	4	3	3	3	3	4	3	23	2	2	2	2	2	2
43	2	13	1	157.5	46	3	1	4	4	3	3	18	3	3	4	4	5	19	3	3	4	4	14	5	4	4	13	4	4	4	4	4	3	3	26	2	1	2	3	3	3	3	17	5	5	4	4	4	3
44	1	13	1	172	75	1	1	7	7	7	6	29	7	7	7	7	6	34	7	7	7	7	28	7	7	6	20	5	5	5	5	5	5	5	35	5	5	5	5	5	5	5	35	5	5	5	5	5	5
45	2	13	1	162	45	5	5	5	5	5	4	29	5	5	5	4	4	23	5	5	4	5	19	4	4	5	13	3	3	3	3	3	3	3	21	3	3	3	3	3	3	3	21	3	3	3	3	3	3
46	1	12	1	165	40	7	7	7	7	7	7	42	7	7	7	7	7	35	7	7	7	7	28	7	7	7	21	5	5	5	5	5	5	5	35	5	5	5	5	5	5	5	35	5	5	5	5	5	5
47	1	13	1	160	50	4	4	4	4	4	4	24	4	4	4	4	4	20	4	4	4	4	16	4	4	4	12	3	3	3	3	3	3	3	21	3	3	3	3	3	3	3	21	3	3	3	3	3	3
48	2	12	1	161	45	3	3	3	3	3	3	18	3	3	3	3	3	15	3	3	3	3	12	3	3	3	9	3	3	3	3	3	3	3	21	3	3	3	3	3	3	3	21	3	3	3	3	3	3
49	2	13	1	170	54	4	4	4	4	4	4	24	4	4	4	4	4	20	4	4	4	4	16	4	4	4	12	3	3	3	3	3	3	3	21	3	3	3	3	3	3	3	21	3	3	3	3	3	3
50	1	13	1	165	47	7	7	7	7	7	7	42	7	7	7	7	7	35	7	7	7	7	28	7	7	7	21	5	5	5	5	5	5	5	35	5	5	5	5	5	5	5	35	5	5	5	5	5	5
51	1	13	1	160	40	7	7	7	7	7	7	42	7	7	7	7	7	35	7	7	7	7	28	7	7	7	21	5	5	5	5	5	5	5	35	5	5	5	5	5	5	5	35	5	5	5	5	5	5
52	2	13	1	159	42	4	4	4	4	4	4	24	4	6	4	4	4	22	4	4	4	4	16	4	4	4	12	4	4	4	4	4	4	4	28	4	4	4	4	4	4	4	28	4	4	4	4	4	4
53	2	13	1	163	47	7	7	7	7	7	7	42	7	7	7	7	7	35	7	7	7	7	28	7	7	7	21	5	5	5	5	5	5	5	35	5	5	5	5	5	5	5	35	5	5	5	5	5	5
54	2	13	1	162	45	7	7	7	7	7	7	42	7	7	2	7	1	24	7	7	7	7	28	7	7	7	21	4	1	3	5	4	5	4	26	5	5	4	3	3	3	4	27	1	1	1	4	4	4
55	1	13	1	165	48	7	7	7	7	7	7	42	7	7	7	7	7	35	7	7	7	7	28	7	7	7	21	5	5	5	5	5	5	5	35	5	5	5	5	5	5	5	35	5	5	5	5	5	5
56	2	13	1	163	42	5	5	5	5	5	5	30	5	5	5	5	5	25	5	7	6	7	25	6	6	6	18	4	4	4	4	4	4	4	28	4	4	4	3	4	4	4	27	4	4	4	4	4	4
57	1	12	1	164	85	4	4	4	4	4	4	24	4	4	4	4	4	20	4	4	4	4	16	4	4	4	12	3	3	3	3	3	3	3	21	3	3	3	3	3	3	3	21	3	3	3	3	3	3
58	1	13	1	160	43	7	6	7	7	7	3	37	7	7	7	7	4	32	6	7	7	7	27	7	7	4	18	5	5	4	5	4	5	5	33	3	5	2	4	5	5	5	29	1	1	5	2	5	5
59	1	13	1	181	30	7	7	7	7	7	7	42	7	7	7	7	7	35	7	7	7	6	27	6	6	6	18	5	5	5	5	5	5	5	35	5	5	5	5	5	5	5	35	5	5	5	5	5	5
60	2	12	1	173	60	5	4	5	3	5	3	25	3	3	3	3	3	15	7	6	3	4	20	3	3	3	9	3	3	3	3	3	3	3	21	3	3	3	3	3	3	3	21	3	3	3	3	3	3
61	1	12	1	162	87	6	6	6	6	6	6	36	6	6	6	6	6	30	6	6	6	6	24	6	6	6	18	3	3	3	3	3	3	3	21	3	3	3	1	2	3	2	17	1	1	2	1	2	1
62	1	13	1	143	35	1	1	1	1	1	1	6	1	1	1	1	1	5	1	1	1	1	4	1	1	1	3	1	1	1	1	1	1	1	7	1	1	1	1	1	1	1	7	1	1	1	1	1	1
63	1	12	1	156	47	7	7	7	7	7	7	42	7	7	7	7	7	35	7	7	7	7	28	7	7	7	21	3	3	3	3	3	3	3	21	3	3	3	3	3	3	3	21	3	3	3	3	3	3
64	1	13	1	173	60	5	5	5	5	5	5	30	5	5	5	5	5	25	5	5	5	5	20	5	5	5	15	3	3	3	3	3	3	3	21	3	3	3	3	3	3	3	21	3	3	3	3	3	3
65	2	13	1	162	50	7	7	7	7	7	7	42	7	7	7	7	7	35	7	7	7	7	28	7	7	7	21	5	5	5	5	5	5	5	35	5	5	5	5	5	5	5	35	5	5	5	5	5	4
66	1	13	1	156	51	4	4	7	4	4	4	27	5	5	5	7	4	26	4	4	4	4	16	7	7	4	18	3	3	3	3	3	3	3	21	3	3	3	3	3	3	3	21	3	3	3	3	3	3
67	1	12	1	171	65	4	4	4	4	4	4	24	4	4	4	4	4	20	4	4	4	4	16	4	4	4	12	3	3	3	3	3	3	3	21	3	3	3	3	3	3	3	21	3	3	3	3	3	3
68	1	13	1	160	45	2	2	3	4	5	2	18	2	1	2	3	1	9	1	5	1	5	12	1	6	1	8	5	5	5	5	5	5	5	35	5	5	5	4	1	4	1	25	3	1	4	1	1	1
69	1	13	1	162	54	4	4	4	4	4	4	24	4	4	4	4	4	20	4	4	4	4	16	4	4	4	12	3	3	3	3	3	3	3	21	3	3	3	3	3	3	3	21	3	3	3	3	3	3
70	2	12	1	161	47.52	4	4	4	4	4	4	24	4	4	4	4	4	20	4	4	4	4	16	4	4	4	12	3	3	3	3	3	3	3	21	3	3	3	3	3	3	3	21	3	3	3	3	3	3
71	1	13	1	155	36	4	4	4	4	4	4	24	4	4	4	4	5	21	5	5	5	5	20	5	5	5	15	3	3	3	3	3	3	3	21	3	3	3	3	3	3	3	21	3	3	3	3	3	3
72	1	13	1	162	43	3	5	5	5	5	5	28	7	7	6	5	6	31	5	5	6	5	21	5	5	5	15	3	4	5	3	3	3	3	24	5	5	4	4	4	5	5	32	1	1	3	1	3	3
73	2	12	1	158	41	6	6	7	3	4	4	30	3	5	5	6	5	24	7	7	7	7	28	6	6	5	17	3	3	3	3	3	5	5	25	5	5	5	5	1	5	5	31	1	1	5	1	2	5
74	2	13	1	163	48	4	5	6	7	6	4	32	7	7	7	7	7	35	7	7	7	7	28	7	7	7	21	4	4	4	4	5	5	5	31	5	5	5	4	4	4	4	31	4	4	4	4	4	4
75	1	14	1	158	55	7	7	7	7	7	6	41	7	7	6	7	6	33	7	7	7	7	28	7	7	7	21	5	5	5	5	5	5	5	35	5	5	5	5	5	5	5	35	5	5	5	5	5	5
76	2	12	1	160	43	5	5	5	5	5	5	30	5	5	5	5	5	25	5	5	5	5	20	5	5	5	15	3	3	3	3	3	3	3	21	3	3	3	3	3	3	3	21	3	3	3	3	3	3
77	2	12	1	157	48	4	4	4	4	4	4	24	4	4	4	4	4	20	4	4	4	4	16	4	4	4	12	4	3	3	3	3	3	3	22	4	3	3	3	3	4	3	23	5	5	4	3	3	4
78	2	13	1	161	47	6	6	6	6	6	6	36	6	6	6	6	6	30	6	6	6	6	24	6	6	6	18	3	2	2	3	3	3	2	18	1	1	1	1	1	1	1	7	3	3	2	1	1	1
79	1	13	1	151	39	7	7	7	7	7	7	42	7	7	7	7	7	35	7	7	7	7	28	7	7	7	21	5	5	5	5	5	5	5	35	5	5	5	5	5	5	5	35	5	5	5	5	5	5
80	2	13	1	166	50	6	4	7	7	7	7	38	7	7	7	7	4	32	3	7	7	7	24	7	4	4	15	5	4	4	4	4	5	5	31	5	5	5	5	5	5	5	35	5	5	4	3	3	2
81	1	12	1	167	50	7	7	7	7	7	7	42	7	7	7	7	7	35	7	7	7	7	28	7	7	7	21	5	5	5	5	5	5	5	35	5	5	5	5	5	5	5	35	5	5	5	5	5	5
82	1	13	1	165	55	7	7	7	7	7	7	42	7	7	7	7	7	35	4	4	7	7	22	7	3	5	15	5	5	5	5	5	5	5	35	5	5	5	5	5	5	5	35	5	5	5	5	5	5
83	1	13	1	165	50	4	4	4	4	4	4	24	4	4	4	4	7	23	5	6	5	6	22	7	4	4	15	3	3	3	3	3	3	3	21	3	3	3	3	3	3	3	21	3	3	3	3	3	3
84	1	13	1	153	38	4	3	4	5	5	6	27	6	6	6	7	4	29	5	5	3	5	18	3	2	6	11	4	3	4	4	4	4	5	28	2	3	2	4	3	4	4	22	3	3	3	3	4	2
85	1	13	1	160	50	7	7	7	7	7	7	42	7	7	7	7	7	35	7	7	7	7	28	7	7	7	21	5	5	5	5	5	5	5	35	5	5	5	5	5	5	5	35	5	5	5	5	5	5
86	1	12	1	162	42	6	6	7	5	4	7	35	5	6	5	3	5	24	6	5	5	7	23	3	2	1	6	2	2	2	2	1	3	3	15	4	4	5	4	4	3	4	28	2	2	3	4	4	4
87	1	13	1	160	46	7	7	7	7	7	7	42	7	7	7	7	7	35	7	7	7	7	28	7	7	7	21	5	5	5	5	5	5	5	35	5	5	5	5	5	5	5	35	5	5	5	5	5	5
88	1	12	1	162	52	4	4	4	4	4	4	24	4	4	4	4	4	20	4	4	4	4	16	4	4	4	12	3	3	3	3	3	3	3	21	3	3	3	3	3	3	3	21	3	3	3	3	3	3
89	1	14	2	160	60	7	7	7	7	7	7	42	7	7	7	7	7	35	7	7	7	7	28	7	7	7	21	5	5	5	5	5	5	5	35	5	5	5	5	5	5	5	35	5	5	5	5	5	5
90	2	14	2	152	38	7	7	7	7	7	7	42	7	7	7	7	7	35	7	7	7	7	28	7	7	7	21	5	5	5	5	5	5	5	35	5	5	5	5	5	5	5	35	5	5	5	5	5	5
91	1	14	2	174	65	7	7	7	7	7	7	42	7	7	7	7	7	35	7	7	7	7	28	7	7	7	21	5	5	5	5	5	5	5	35	5	5	5	5	5	5	5	35	5	5	5	5	5	5
92	1	13	2	162	80	7	7	7	7	7	7	42	7	7	7	7	7	35	7	7	7	7	28	7	7	7	21	5	5	5	5	5	5	5	35	5	5	5	5	5	5	5	35	5	5	5	5	5	5
93	2	13	2	159	48	7	7	7	7	7	7	42	7	7	7	7	7	35	7	7	7	7	28	7	7	7	21	5	5	5	5	5	5	5	35	5	5	5	5	5	5	5	35	5	5	5	5	5	5
94	1	13	2	178	50	7	7	7	7	7	7	42	7	7	7	7	7	35	7	7	7	7	28	7	7	7	21	5	5	5	5	5	5	5	35	5	5	5	5	5	5	5	35	5	5	5	5	5	5
95	2	13	2	166	47	4	4	4	4	4	4	24	4	4	4	4	4	20	4	4	4	4	16	4	4	4	12	3	3	3	3	3	3	3	21	3	3	3	3	3	3	3	21	3	3	3	3	3	3
96	1	13	2	173	74	7	7	7	7	7	7	42	7	7	7	7	7	35	7	7	7	7	28	7	7	7	21	5	5	5	5	5	5	5	35	5	5	5	2	5	5	5	32	5	5	5	5	5	5
97	2	14	2	165	50	7	7	7	7	7	7	42	7	7	7	7	7	35	7	7	7	7	28	7	7	7	21	5	5	5	5	5	5	5	35	5	5	5	5	5	5	5	35	5	5	5	5	5	5
98	1	13	1	175	65	7	6	6	6	6	7	38	6	7	7	7	7	34	7	7	7	7	28	7	7	7	21	5	5	5	5	5	5	5	35	5	5	5	5	5	5	5	35	5	5	5	5	5	5
99	1	13	1	165	50	7	7	7	7	7	7	42	7	7	7	7	7	35	7	7	7	7	28	7	7	7	21	5	5	5	5	5	5	5	35	5	5	5	5	5	5	5	35	5	5	5	5	5	5
100	2	13	2	160	90	7	7	7	7	7	7	42	7	7	7	7	7	35	7	7	7	7	28	7	7	7	21	5	5	5	5	5	5	5	35	5	5	5	5	5	5	5	35	5	5	5	5	5	5
101	1	14	2	170	45	4	4	4	4	4	4	24	4	4	4	4	4	20	4	4	4	4	16	4	4	4	12	3	3	3	3	3	3	3	21	3	3	3	3	3	3	3	21	3	3	3	3	3	3
102	1	15	2	180	59	1	1	1	1	1	1	6	1	1	1	1	1	5	1	1	1	1	4	1	1	1	3	5	5	5	5	5	5	5	35	5	5	5	5	5	5	5	35	5	5	5	5	5	5
103	2	14	2	161	45	7	7	7	7	7	7	42	7	7	7	7	7	35	7	7	7	7	28	7	7	7	21	5	5	5	5	5	5	5	35	5	5	5	5	5	5	5	35	5	5	5	5	5	5
104	1	14	2	170	46	7	7	7	7	7	7	42	7	7	7	7	7	35	7	7	7	7	28	7	7	7	21	5	5	5	5	5	5	5	35	5	5	5	5	5	5	5	35	5	5	5	5	5	5
105	1	14	2	160	53	7	7	7	7	7	7	42	7	7	7	7	7	35	7	7	7	7	28	7	7	7	21	5	5	5	5	5	5	5	35	5	5	5	5	5	5	5	35	5	5	5	5	5	5
106	1	13	2	170	55	5	5	5	5	5	5	30	5	5	5	5	5	25	5	5	5	5	20	5	5	5	15	4	4	4	4	4	4	4	28	4	4	4	4	4	4	4	28	4	4	4	4	4	4
107	2	14	2	188	50	4	4	4	4	4	4	24	4	4	4	4	4	20	4	4	4	4	16	4	4	4	12	3	3	3	3	3	3	3	21	3	3	3	1	1	3	1	15	1	1	3	3	3	3
108	2	14	2	166	50	4	4	4	4	4	4	24	4	4	4	4	4	20	4	4	4	4	16	4	4	4	12	4	4	4	4	4	4	4	28	4	4	4	3	3	3	3	24	3	3	3	3	3	3
109	1	13	1	158	50	7	7	7	7	7	7	42	7	7	7	7	7	35	7	7	7	7	28	7	7	7	21	5	5	5	5	5	5	5	35	5	5	5	5	5	5	5	35	5	5	5	5	5	5
110	1	14	2	173	75	6	6	6	6	6	6	36	6	6	6	6	6	30	6	6	6	6	24	6	6	6	18	5	5	5	5	5	5	5	35	5	5	5	4	4	4	4	31	4	4	4	4	4	4
111	2	13	2	161	50	4	4	4	4	4	4	24	4	4	4	4	4	20	4	4	4	4	16	4	4	4	12	3	3	3	3	3	3	3	21	3	3	3	3	3	3	3	21	3	3	3	3	3	3
112	2	14	2	160	58	7	7	7	7	7	7	42	7	7	7	7	7	35	7	7	7	7	28	7	7	7	21	5	5	5	5	5	5	5	35	5	5	5	5	5	5	5	35	5	5	5	5	5	5
113	1	13	2	160	58	7	7	7	7	7	7	42	7	7	7	7	7	35	7	7	7	7	28	7	7	7	21	5	5	5	5	5	5	5	35	5	5	5	5	5	5	5	35	5	5	5	5	5	5
114	1	14	2	170	80	7	7	7	7	7	7	42	7	7	7	7	7	35	7	7	7	7	28	7	7	7	21	5	5	5	5	5	5	5	35	5	5	5	5	5	5	5	35	5	5	5	5	5	5
115	2	14	2	165	52	7	7	7	7	7	7	42	7	7	7	7	7	35	7	7	7	7	28	7	7	7	21	5	5	5	5	5	5	5	35	5	5	5	5	5	5	5	35	5	5	5	5	5	5
116	2	14	2	160	51	7	7	7	7	7	7	42	7	7	7	7	7	35	7	7	7	7	28	7	7	7	21	5	5	5	5	5	5	5	35	5	5	5	5	5	5	5	35	5	5	5	5	5	5
117	1	13	1	151	61	1	1	1	1	1	1	6	7	7	7	7	7	35	1	1	1	7	10	7	7	7	21	5	5	5	5	5	5	5	35	5	5	5	5	5	5	5	35	5	5	5	5	5	5
118	1	13	1	160	50	6	6	6	6	6	6	36	5	5	3	4	5	22	3	4	6	4	17	6	6	5	17	4	4	3	4	3	3	2	23	3	3	3	4	4	4	4	25	3	4	3	3	3	3
119	2	12	1	172	60	5	5	5	5	5	5	30	5	5	4	5	4	23	4	4	4	4	16	4	4	4	12	3	3	3	3	2	3	3	20	3	3	2	3	3	3	3	20	3	3	3	3	3	3
120	2	13	2	155	45	7	7	7	7	7	7	42	7	7	7	7	7	35	7	7	7	7	28	7	7	7	21	5	5	5	5	5	5	5	35	5	5	5	5	5	5	5	35	5	5	5	5	5	5
121	1	14	2	177	55	7	7	7	7	7	7	42	7	7	7	7	7	35	7	7	7	7	28	7	7	7	21	5	5	5	5	5	5	5	35	5	5	5	5	5	5	5	35	5	5	5	5	5	5
122	2	14	2	165	61	6	6	6	6	6	6	36	6	6	6	6	6	30	6	6	6	6	24	6	6	6	18	4	4	4	4	4	4	4	28	4	4	4	4	4	4	4	28	4	4	4	4	4	4
123	2	13	2	159	58	7	7	7	7	7	7	42	7	7	7	7	6	34	7	7	7	7	28	7	7	7	21	5	5	5	5	5	5	5	35	5	5	5	5	5	5	5	35	5	5	5	5	5	5
124	1	13	1	174	70	7	7	7	7	7	6	41	7	7	7	7	7	35	7	7	7	7	28	7	7	7	21	5	4	5	4	4	5	5	32	4	4	4	5	5	5	4	31	3	2	5	5	5	5
125	1	13	1	172	53	5	5	5	5	5	5	30	5	5	5	5	6	26	6	6	6	6	24	6	6	6	18	4	4	4	4	4	4	4	28	4	4	4	4	4	4	4	28	4	4	4	4	4	4
126	2	14	2	165	60	3	4	3	4	4	4	22	7	7	6	5	5	30	5	5	5	5	20	1	1	4	6	5	5	5	5	5	5	5	35	5	5	5	3	3	5	5	31	5	5	5	4	5	5
127	2	13	1	160	30	7	7	7	7	7	7	42	7	7	7	7	7	35	7	7	7	7	28	7	7	7	21	5	5	5	5	5	5	5	35	5	5	5	1	1	1	1	19	5	5	5	5	5	5
128	1	13	2	165	45	7	7	7	7	7	7	42	7	7	7	7	7	35	7	7	7	7	28	7	7	7	21	5	5	5	5	5	5	5	35	5	5	5	5	5	5	5	35	5	5	5	5	5	5
129	2	14	2	156	47	7	7	7	7	7	7	42	7	7	7	7	7	35	7	7	7	7	28	7	7	7	21	5	5	5	5	5	5	5	35	5	5	5	5	5	5	5	35	5	5	5	5	5	5
130	2	14	2	164	48	7	7	7	7	7	7	42	7	7	7	7	7	35	7	7	7	7	28	7	7	7	21	5	5	5	5	5	5	5	35	5	5	5	5	5	5	5	35	5	5	5	5	5	5
131	1	13	1	160	39	5	6	4	5	4	5	29	6	4	4	6	7	27	6	5	6	4	21	5	3	6	14	4	3	4	3	3	2	5	24	3	4	5	2	2	2	4	22	3	3	3	5	5	4
132	1	12	1	160	49	7	6	7	7	7	7	41	7	7	7	7	7	35	7	7	7	7	28	7	7	7	21	5	5	5	5	5	5	5	35	5	5	5	5	5	5	5	35	5	5	5	5	5	5
133	1	13	1	165	55	7	7	7	7	7	7	42	7	7	7	7	7	35	7	7	7	7	28	7	7	7	21	5	5	5	5	5	5	5	35	5	5	5	5	5	5	5	35	5	5	5	5	5	5
134	1	13	1	168	55	7	7	7	7	7	7	42	7	7	7	7	7	35	7	7	7	7	28	7	7	7	21	5	3	3	4	4	5	4	28	5	5	4	5	5	5	5	34	4	4	5	5	4	4
135	1	13	1	167	53	5	7	7	6	7	7	39	7	7	6	6	7	33	6	6	5	7	24	7	7	7	21	4	4	5	4	5	4	5	31	5	5	5	5	5	4	5	34	5	4	5	5	5	5
136	2	13	1	158	49	7	7	7	7	7	7	42	7	7	7	7	7	35	7	7	7	7	28	7	7	7	21	5	5	5	5	5	5	5	35	5	5	5	5	5	5	5	35	5	5	5	5	5	5
137	2	13	1	160	40	6	6	6	6	6	6	36	6	6	6	6	6	30	6	6	6	6	24	6	6	6	18	5	5	5	5	5	5	5	35	5	5	5	5	5	5	5	35	5	5	5	5	5	5
138	1	12	1	165	48	5	5	5	4	6	7	32	7	7	6	1	6	27	1	5	6	4	16	7	6	6	19	5	4	5	3	5	5	4	31	5	4	5	5	2	5	5	31	4	3	5	2	2	2
139	2	13	1	163	45	6	6	6	6	6	6	36	6	6	6	6	6	30	6	6	6	6	24	6	6	6	18	4	4	4	4	4	4	4	28	4	4	4	4	4	4	4	28	4	4	4	4	4	4
140	1	13	1	152	42	5	5	5	5	5	5	30	5	5	5	5	5	25	5	5	5	5	20	5	5	5	15	3	3	3	3	3	3	3	21	3	3	3	3	3	3	3	21	3	3	3	3	3	3
141	1	13	1	157	50	3	3	6	3	3	3	21	5	7	3	4	3	22	2	4	7	7	20	7	7	7	21	5	5	5	5	5	5	5	35	5	5	5	5	5	5	5	35	5	5	5	5	5	5
142	1	13	1	159	85	7	7	7	7	7	7	42	7	7	7	7	7	35	7	7	7	7	28	7	7	7	21	5	5	5	5	5	5	5	35	5	5	5	5	5	5	5	35	5	5	5	5	5	5
143	1	13	1	153	80	6	6	6	6	7	7	38	7	6	6	6	6	31	6	6	6	6	24	6	6	6	18	5	5	5	5	5	5	5	35	5	4	5	4	5	5	4	32	4	4	4	4	4	4
144	1	12	1	166	55	3	6	7	7	7	7	37	7	7	7	7	7	35	7	6	7	5	25	7	7	7	21	5	5	5	5	4	5	3	32	5	5	5	5	5	4	5	34	3	3	3	3	5	2
145	2	13	1	168	55	7	7	7	7	7	7	42	7	7	7	7	7	35	7	7	7	7	28	7	7	7	21	5	5	5	5	5	5	5	35	5	5	5	5	5	5	5	35	5	5	5	5	5	5
146	1	13	1	165	50	7	7	7	7	7	7	42	7	7	7	7	7	35	7	7	7	7	28	7	7	7	21	5	5	5	5	5	5	5	35	5	5	5	5	5	5	5	35	1	1	1	1	5	5
147	1	13	1	165	55	7	7	7	7	7	7	42	7	7	7	7	7	35	7	7	7	7	28	7	7	7	21	3	3	3	3	3	3	3	21	3	3	3	3	3	3	3	21	3	3	3	3	3	3
148	1	13	1	173	75	7	7	7	7	7	7	42	7	7	7	7	7	35	7	7	7	7	28	7	7	7	21	4	5	5	5	5	5	5	34	5	5	5	5	5	5	5	35	5	5	5	5	5	5
149	1	12	1	152	40	6	6	6	7	6	7	38	7	7	7	7	7	35	7	7	7	7	28	7	7	7	21	5	5	5	5	5	5	5	35	5	5	5	5	5	5	5	35	5	4	5	5	5	5
150	2	12	1	167	46	5	4	4	5	4	5	27	6	5	6	5	4	26	3	4	4	4	15	4	4	4	12	3	3	3	3	3	3	3	21	3	3	3	3	3	3	3	21	3	3	3	3	3	3
151	1	13	1	155	42	6	2	3	5	6	6	28	6	6	6	6	7	31	1	1	1	4	7	7	4	6	17	2	2	2	3	3	3	3	18	1	1	1	1	1	2	1	8	3	1	4	1	3	1
152	2	12	1	162	42	5	5	5	5	5	5	30	5	5	5	5	5	25	5	5	5	5	20	5	5	5	15	4	3	4	4	4	4	4	27	4	4	4	4	4	4	4	28	4	4	4	4	4	4
153	2	13	1	153	45	6	6	6	6	6	6	36	4	4	6	6	6	26	6	6	6	6	24	6	6	6	18	4	4	4	4	4	4	4	28	4	4	4	4	4	4	4	28	4	4	4	4	4	4
154	1	13	1	155	45	7	6	6	6	7	6	38	6	6	6	7	5	30	7	7	6	6	26	6	5	5	16	4	4	4	4	4	4	4	28	4	4	4	4	3	4	3	26	3	3	3	4	3	3
155	1	12	1	167	60	6	6	6	6	6	6	36	6	6	6	7	7	32	6	7	7	7	27	7	7	7	21	4	5	5	5	4	5	4	32	4	5	5	5	5	5	5	34	5	5	5	5	5	5
156	2	13	1	170	53	7	7	7	7	7	7	42	7	7	7	7	7	35	7	7	7	7	28	7	7	7	21	5	5	5	5	5	5	5	35	5	5	5	5	5	5	5	35	5	5	5	5	5	5
157	1	13	1	182	63	7	7	7	7	7	7	42	7	7	7	7	7	35	3	7	7	7	24	7	7	7	21	5	4	5	5	5	5	5	34	5	5	5	3	3	3	3	27	3	3	3	3	2	4
158	1	12	1	162	58	6	6	7	7	6	6	38	6	7	7	7	7	34	7	6	7	7	27	6	6	6	18	4	5	5	5	5	5	4	33	4	5	4	4	5	5	4	31	4	4	5	3	4	5
159	1	12	1	166	55	6	6	6	6	6	6	36	6	6	6	6	6	30	6	6	6	6	24	6	6	6	18	4	4	4	4	4	4	4	28	4	4	4	4	4	4	4	28	4	4	4	4	4	4
160	1	13	1	167	52	7	6	6	7	7	6	39	7	7	6	6	6	32	6	7	6	6	25	7	7	7	21	5	4	4	5	4	5	5	32	3	5	4	4	3	5	5	29	2	2	3	4	5	3
161	2	13	1	167	50	6	3	4	4	6	4	27	5	6	4	6	3	24	6	4	4	6	20	4	4	5	13	4	5	4	4	4	4	4	29	5	5	4	5	5	5	4	33	3	3	3	4	3	3
162	2	12	1	151	40	3	3	4	5	5	4	24	6	6	5	6	4	27	3	5	5	5	18	4	4	5	13	3	3	3	3	3	3	3	21	3	3	3	3	3	3	3	21	3	3	3	3	3	3
163	1	14	2	164	49.7	7	7	7	7	7	7	42	7	7	7	7	7	35	7	7	7	7	28	7	7	7	21	5	5	5	5	5	5	5	35	5	5	5	5	5	5	5	35	5	5	5	5	5	5
164	2	13	2	159.5	42	7	7	7	7	7	7	42	7	7	7	7	7	35	7	7	7	7	28	7	7	7	21	3	3	3	3	3	3	3	21	3	3	3	3	3	3	3	21	3	3	3	3	3	3
165	2	14	2	167	60	7	7	7	7	7	7	42	7	7	7	7	7	35	7	7	7	7	28	7	7	7	21	5	5	5	5	5	5	5	35	5	5	5	5	5	5	5	35	2	5	5	5	5	5
166	1	14	2	180	58.5	1	1	1	1	1	1	6	1	1	1	1	7	11	7	7	7	7	28	7	7	7	21	5	5	5	5	5	5	5	35	5	5	5	5	5	5	5	35	5	5	5	5	5	5
167	1	13	2	185	100	7	7	7	7	7	7	42	7	7	7	7	7	35	7	7	7	7	28	7	7	7	21	5	5	5	5	5	5	5	35	5	5	5	3	5	5	5	33	5	5	5	5	5	5
168	1	14	2	150	38	6	6	7	7	7	7	40	7	7	7	7	7	35	6	7	7	7	27	7	7	7	21	5	5	5	5	5	5	5	35	5	5	5	5	5	5	5	35	5	5	5	5	5	5
169	2	14	2	165	67	4	3	6	7	4	4	28	6	7	3	7	7	30	7	7	7	7	28	4	4	4	12	5	5	5	5	5	5	5	35	5	5	5	2	5	5	5	32	2	5	5	5	5	2
170	2	14	2	163	58	5	4	6	7	5	6	33	4	5	2	7	3	21	6	6	4	7	23	5	3	3	11	5	5	5	3	4	5	5	32	5	4	5	5	4	5	5	33	5	5	5	5	3	5
171	1	14	2	162	50	5	5	5	7	5	6	33	6	7	5	6	4	28	6	6	5	6	23	5	5	5	15	3	3	3	3	3	3	3	21	3	3	3	3	3	3	3	21	3	3	3	3	3	3
172	1	12	1	163	54	4	3	5	7	4	4	27	6	7	4	6	4	27	4	4	3	6	17	4	4	4	12	3	5	5	5	5	5	5	33	3	4	4	4	3	4	4	26	4	4	4	4	4	4
173	2	16	4	180	55	7	7	7	7	7	7	42	7	7	7	7	7	35	7	7	7	7	28	7	7	7	21	5	5	5	5	5	5	5	35	5	5	5	5	5	5	5	35	5	5	5	5	5	5
174	2	16	4	170	51	7	7	7	7	7	7	42	7	7	7	7	7	35	7	7	7	7	28	7	7	7	21	5	5	5	5	5	5	5	35	5	5	5	5	5	5	5	35	5	5	5	5	5	5
175	2	16	4	170	66	6	6	6	6	6	6	36	6	6	6	6	6	30	6	6	6	6	24	6	6	6	18	4	4	4	4	4	4	4	28	4	4	4	4	4	4	4	28	4	4	4	4	4	4
176	1	16	4	184	75	7	7	7	7	7	7	42	7	7	7	7	7	35	7	7	7	7	28	7	7	7	21	5	5	5	5	5	5	5	35	5	5	5	5	5	5	5	35	5	5	5	5	5	5
177	1	16	4	168	58	5	5	5	5	5	5	30	5	5	5	5	5	25	5	5	5	5	20	5	5	5	15	3	3	3	3	3	3	3	21	3	3	3	3	3	3	3	21	3	3	3	3	3	3
178	1	16	4	180	75	5	5	5	5	5	5	30	5	5	5	5	5	25	5	5	5	5	20	5	5	5	15	3	3	3	3	3	3	3	21	3	3	3	3	3	3	3	21	3	3	3	3	3	3
179	1	16	4	176	70	4	4	4	4	4	4	24	4	4	4	4	4	20	4	4	4	4	16	4	4	4	12	5	5	5	5	5	5	5	35	5	5	5	5	5	5	5	35	5	5	5	5	5	5
180	1	16	4	180	75	4	4	5	4	4	5	26	5	5	4	4	4	22	4	4	4	4	16	4	4	4	12	3	3	3	3	3	3	3	21	3	3	3	3	2	3	3	20	2	2	2	2	2	2
181	1	16	4	187	85	5	5	5	5	5	5	30	5	5	5	5	5	25	5	5	5	5	20	5	5	5	15	5	5	5	4	5	4	5	33	4	5	5	5	4	5	5	33	5	5	5	5	5	5
182	1	15	4	163	47	7	7	7	7	7	7	42	7	7	7	7	7	35	7	7	7	7	28	7	7	7	21	5	5	5	5	5	5	5	35	5	5	5	5	5	5	5	35	5	5	5	5	5	5
183	1	16	4	180	70	7	7	7	7	7	7	42	7	7	7	7	7	35	7	7	7	7	28	7	7	7	21	5	5	5	5	5	5	5	35	5	5	5	5	5	5	5	35	5	5	5	5	5	5
184	1	16	4	178	70	7	7	7	7	7	7	42	6	6	6	7	7	32	6	7	7	7	27	6	6	6	18	3	1	1	1	5	4	1	16	5	3	5	5	5	5	5	33	5	5	5	5	5	5
185	1	15	4	178	85	1	1	7	1	1	1	12	7	7	7	7	7	35	1	7	1	7	16	7	7	7	21	5	5	5	5	5	5	5	35	5	5	5	5	5	5	5	35	5	5	5	5	5	5
186	2	17	4	163	51	3	3	6	4	4	4	24	6	5	5	5	5	26	5	5	5	5	20	5	5	5	15	3	3	3	3	3	3	3	21	3	3	3	3	3	3	3	21	3	3	3	3	3	3
187	2	16	4	165	51	4	4	4	4	4	4	24	4	4	4	4	4	20	4	4	4	4	16	4	4	4	12	3	3	3	3	3	3	3	21	3	3	3	3	3	3	3	21	3	3	3	3	3	3
188	1	15	4	173	63	7	7	7	7	7	7	42	6	7	5	7	6	31	7	7	5	7	26	7	7	7	21	5	5	5	5	5	5	5	35	5	5	5	5	4	5	5	34	5	4	5	5	4	5
189	2	16	4	162	50	2	3	4	3	3	5	20	4	5	4	5	4	22	5	3	3	5	16	4	3	5	12	4	4	4	4	3	4	4	27	3	4	3	4	3	4	4	25	4	4	4	4	3	2
190	1	16	4	175	70	5	6	5	5	6	5	32	6	6	5	5	6	28	5	6	5	7	23	6	6	6	18	4	5	4	4	4	5	5	31	4	4	5	4	3	3	4	27	4	3	3	4	4	4
191	1	15	4	165	48	5	5	5	5	5	5	30	5	5	5	5	5	25	5	5	5	5	20	5	5	5	15	4	4	4	4	4	4	4	28	4	4	4	4	4	4	4	28	4	1	1	4	4	4
192	2	15	4	170	59	4	4	4	5	4	5	26	5	5	5	5	4	24	5	5	5	5	20	5	5	5	15	3	3	3	3	3	3	3	21	3	3	3	3	3	3	3	21	3	3	3	3	3	3
193	1	16	1	172	75	6	7	7	7	6	7	40	7	7	7	7	7	35	7	7	7	7	28	7	7	7	21	5	5	5	5	5	5	5	35	5	5	5	5	5	5	5	35	4	5	5	5	5	5
194	2	16	4	158	55	5	5	5	5	5	5	30	5	5	5	5	5	25	5	5	5	5	20	5	5	5	15	4	4	4	4	4	4	4	28	4	4	4	4	4	4	4	28	4	4	4	4	4	4
195	2	16	4	163	45	1	1	1	1	1	1	6	6	1	1	1	1	10	1	1	3	3	8	3	3	3	9	5	5	5	5	5	1	1	27	2	5	5	2	2	2	2	20	4	4	3	3	2	2
196	1	15	4	177	74	5	5	5	5	5	5	30	5	5	5	5	5	25	5	5	5	5	20	5	5	5	15	3	3	3	3	3	3	3	21	3	3	3	3	3	3	3	21	3	3	3	3	3	3
197	2	15	4	169	62	7	7	7	7	7	7	42	7	7	7	7	7	35	7	7	7	7	28	7	7	7	21	5	5	5	5	5	5	5	35	2	5	5	5	5	5	5	32	5	5	5	5	5	5
198	2	15	4	160	47	7	7	7	7	7	7	42	7	7	7	7	7	35	7	7	7	7	28	7	7	7	21	5	5	5	5	5	5	5	35	5	5	5	5	5	5	5	35	5	5	5	5	5	5
199	2	16	4	175	60	5	5	5	5	5	5	30	6	6	6	6	7	31	7	7	7	7	28	7	7	7	21	5	5	5	5	5	5	5	35	5	5	5	5	5	5	5	35	5	5	5	5	5	5
200	2	15	4	162	50.5	6	6	6	6	6	7	37	7	6	6	7	7	33	7	7	7	7	28	7	7	7	21	5	5	5	5	5	5	5	35	5	5	5	5	5	5	5	35	5	5	5	5	5	5
201	2	16	4	167	65	1	1	1	1	1	1	6	1	1	1	1	1	5	1	1	1	1	4	1	1	1	3	2	2	2	2	2	2	2	14	2	2	2	2	2	2	2	14	2	2	2	2	2	2
202	2	16	4	162.4	51	1	1	2	4	2	2	12	5	5	5	5	3	23	6	5	5	7	23	5	4	4	13	3	3	3	3	3	3	3	21	5	5	5	4	4	4	4	31	2	1	3	2	3	4
203	2	15	4	160	48	1	1	1	1	1	1	6	1	7	7	1	6	22	1	1	1	1	4	1	1	1	3	5	4	4	4	4	4	4	29	4	4	4	2	2	2	2	20	2	2	2	2	2	2
204	1	16	4	172	50	4	4	5	4	4	4	25	4	5	6	5	4	24	4	4	4	5	17	4	4	4	12	3	3	3	3	3	3	3	21	3	3	3	4	4	3	3	23	4	4	3	3	3	3
205	2	16	4	172	57	2	2	2	2	2	2	12	2	2	2	2	2	10	1	2	1	2	6	1	1	1	3	2	2	2	3	3	3	3	18	3	3	2	3	3	3	3	20	3	3	3	3	3	3
206	1	16	4	178	78	7	7	7	7	7	7	42	7	7	7	7	7	35	7	7	7	7	28	7	7	7	21	5	5	5	5	5	5	5	35	5	5	5	5	5	5	5	35	5	5	5	5	5	5
207	2	15	4	161	56	1	1	1	1	1	1	6	1	1	7	1	1	11	1	1	1	1	4	1	1	1	3	5	5	5	5	5	5	5	35	5	3	5	2	3	3	3	24	3	3	3	3	3	3
208	1	16	4	173	61	5	6	6	6	5	7	35	5	7	6	6	6	30	6	6	6	6	24	6	6	6	18	4	4	4	4	4	4	4	28	4	4	4	4	4	4	4	28	4	4	4	4	4	4
209	1	16	4	167	58	2	2	2	2	2	2	12	5	6	7	4	6	28	2	4	1	5	12	2	2	2	6	2	2	3	2	4	3	4	20	5	4	4	4	5	4	3	29	1	1	2	4	5	4
210	2	16	4	166	49	2	2	2	3	3	2	14	3	4	6	4	2	19	3	4	4	4	15	3	3	3	9	2	2	2	2	2	2	2	14	2	2	2	2	3	3	3	17	2	3	2	3	2	2
211	1	15	4	187	65	3	3	3	3	3	3	18	3	3	7	3	3	19	3	3	3	3	12	3	3	3	9	3	3	3	3	3	3	3	21	3	3	3	3	2	2	2	18	2	2	2	2	3	3
212	1	16	4	180	65	5	6	6	6	5	7	35	7	7	7	7	7	35	6	6	7	6	25	7	7	7	21	3	3	3	3	3	3	3	21	3	2	2	2	3	3	3	18	3	2	4	2	4	4
213	1	16	4	173	55	2	2	3	5	2	4	18	4	4	5	3	4	20	3	4	4	4	15	4	4	4	12	3	2	2	3	2	3	2	17	2	2	2	2	3	3	3	17	1	1	3	1	2	2
214	2	16	4	158	50	1	2	2	3	2	1	11	4	3	6	4	4	21	3	3	2	2	10	2	2	2	6	3	3	3	2	2	2	2	17	3	2	3	3	3	3	3	20	3	3	2	3	3	3
215	2	16	4	160	45	5	5	5	5	5	5	30	5	5	5	5	5	25	5	5	5	5	20	5	5	5	15	4	4	4	4	4	4	4	28	4	4	4	2	4	4	4	26	1	1	2	2	4	2
216	1	16	4	167	50	3	3	3	3	3	3	18	3	6	6	6	1	22	5	5	1	5	16	1	1	1	3	1	1	1	1	1	1	1	7	1	5	1	5	2	4	1	19	1	1	4	2	2	2
217	2	13	1	158	42	7	7	7	7	7	7	42	7	7	7	7	7	35	7	7	7	7	28	7	7	7	21	5	5	5	5	5	5	5	35	5	5	5	5	5	5	5	35	5	5	5	5	5	5
218	2	13	1	155	85	2	2	2	2	2	2	12	6	7	7	7	2	29	2	2	2	2	8	2	2	2	6	3	5	5	5	5	5	5	33	5	5	5	5	5	5	5	35	5	5	5	5	5	5
219	1	13	1	152	36	7	7	7	7	7	7	42	7	7	7	7	7	35	7	7	7	7	28	7	7	7	21	5	5	5	5	5	5	5	35	5	5	5	5	5	5	5	35	5	5	5	5	5	5
220	1	13	1	175	60	7	7	7	7	7	7	42	7	7	5	7	7	33	6	6	7	7	26	7	7	7	21	2	5	5	5	1	5	5	28	5	5	4	5	5	5	5	34	5	5	5	5	5	5
221	1	12	1	164	48	1	4	1	1	1	4	12	4	4	7	1	7	23	2	1	1	2	6	5	5	6	16	3	3	3	4	3	3	3	22	3	3	3	2	2	3	3	19	3	3	3	3	3	3
222	1	13	1	163	50	7	7	7	7	7	7	42	7	7	7	7	7	35	7	7	7	7	28	7	7	7	21	5	5	5	5	5	5	5	35	5	5	5	5	5	5	5	35	5	5	5	5	5	5
223	1	12	1	155	45	6	6	6	6	6	6	36	6	6	6	6	6	30	6	6	6	6	24	6	6	6	18	5	5	5	5	5	5	5	35	5	5	5	5	5	5	5	35	5	5	5	5	5	5
224	2	12	1	173	55	4	4	4	4	4	4	24	7	7	7	4	4	29	4	4	4	4	16	4	4	4	12	3	3	3	3	3	3	3	21	3	3	3	3	3	3	3	21	3	3	3	3	3	3
225	2	13	1	158	50	7	7	7	7	7	7	42	7	7	7	7	7	35	7	7	7	7	28	7	7	7	21	5	5	5	5	5	5	5	35	5	5	5	5	5	5	5	35	5	5	5	5	5	5
226	2	13	1	153	83	5	5	5	7	5	7	34	7	7	7	7	5	33	3	5	5	5	18	5	5	5	15	1	1	1	1	1	1	1	7	1	1	1	1	1	1	1	7	1	1	1	1	1	1
227	1	12	1	164	43	7	7	7	7	7	7	42	7	7	7	7	7	35	7	7	7	7	28	7	7	7	21	5	5	5	5	5	5	5	35	5	5	5	5	5	5	5	35	5	5	5	5	5	5
228	1	13	1	165	40	7	7	7	7	7	7	42	7	7	7	7	7	35	7	7	7	7	28	7	7	7	21	5	5	5	5	5	5	5	35	5	5	5	5	5	5	5	35	5	5	5	5	5	5
229	1	12	1	160	47	7	7	7	7	7	7	42	7	7	7	7	7	35	7	7	7	7	28	7	7	7	21	5	5	5	5	5	5	5	35	5	5	5	5	5	5	5	35	5	5	5	5	5	5
230	1	13	1	163	42	6	6	6	6	6	6	36	6	6	6	6	6	30	6	6	6	6	24	6	5	6	17	5	5	5	5	5	4	5	34	5	5	5	5	5	5	5	35	5	5	5	5	5	5
231	1	12	1	163	48	6	6	6	6	6	6	36	6	6	6	6	6	30	6	6	6	6	24	6	6	6	18	5	5	5	5	5	5	5	35	5	5	4	4	5	5	5	33	5	5	5	5	5	5
232	1	12	1	166	53	5	5	5	5	5	5	30	5	5	5	5	5	25	5	5	5	5	20	5	5	5	15	4	4	4	4	4	4	5	29	1	2	3	2	2	5	2	17	1	1	4	5	5	5
233	1	12	1	170	80	6	6	6	6	6	6	36	6	6	6	6	6	30	6	6	6	6	24	6	6	6	18	5	5	5	5	5	5	5	35	5	5	5	5	5	5	5	35	4	5	5	5	5	5
234	2	13	1	150	43	7	7	7	7	7	7	42	7	7	7	7	7	35	7	7	7	7	28	7	7	7	21	5	5	5	5	5	5	5	35	5	5	5	5	5	5	5	35	1	5	1	5	5	5
235	2	13	1	164	92	7	7	7	7	7	7	42	7	7	7	7	7	35	7	7	7	7	28	7	7	7	21	5	5	5	5	5	5	5	35	5	5	5	5	5	5	5	35	5	5	5	5	5	5
236	1	12	1	170	45	1	1	1	1	1	1	6	1	1	7	7	1	17	1	1	1	1	4	1	1	1	3	1	1	1	1	1	1	1	7	1	1	1	1	1	1	1	7	1	1	1	1	1	1
237	1	13	1	161	45	4	4	4	4	4	4	24	4	4	4	4	4	20	4	4	4	4	16	4	4	4	12	3	3	3	3	3	3	3	21	3	3	3	3	3	3	3	21	3	3	3	3	3	3
238	2	12	1	151	35	2	2	4	3	2	6	19	6	6	6	5	5	28	5	1	5	4	15	4	4	5	13	4	5	5	3	4	3	4	28	4	5	5	5	5	5	5	34	5	5	5	5	5	5
239	2	13	1	160	45	7	7	7	7	7	7	42	7	7	7	7	4	32	7	7	7	7	28	7	7	7	21	4	4	4	4	4	4	4	28	4	4	4	4	4	4	4	28	4	4	4	4	4	4
240	2	13	1	165	64	6	6	6	6	6	6	36	6	6	6	6	6	30	6	6	6	6	24	6	6	7	19	5	5	5	5	5	5	5	35	5	5	5	5	5	5	5	35	5	5	5	5	5	5
241	1	14	1	165	46	7	7	7	7	7	7	42	7	7	7	7	7	35	7	7	7	7	28	7	7	7	21	5	5	5	5	5	5	5	35	5	5	5	5	5	5	5	35	5	5	5	5	5	5
242	1	13	1	163	41	3	7	7	4	3	5	29	7	7	7	7	7	35	3	2	2	3	10	3	2	4	9	4	4	4	4	4	4	4	28	4	4	4	4	4	4	4	28	4	4	4	4	4	4
243	2	13	1	165	68	6	6	6	6	6	6	36	6	6	6	6	6	30	6	6	6	6	24	6	6	6	18	4	4	4	4	4	4	2	26	4	4	4	3	3	3	3	24	3	3	3	3	3	3
244	1	13	1	165	55	5	5	5	5	5	5	30	5	5	7	5	7	29	2	2	4	6	14	4	4	4	12	4	5	4	3	4	5	5	30	5	4	3	5	5	5	3	30	4	3	3	5	4	4
245	2	13	1	162	42	3	5	4	6	2	7	27	7	7	7	6	5	32	2	4	5	5	16	4	4	4	12	3	3	3	3	3	3	3	21	3	3	3	3	3	3	3	21	3	3	3	3	3	3
246	1	13	1	165	48	7	7	7	7	7	7	42	7	7	7	7	7	35	7	7	7	7	28	7	7	7	21	5	5	5	5	5	5	5	35	5	5	5	5	5	5	5	35	5	5	5	5	5	5
247	2	13	1	168	55	5	5	6	7	5	5	33	6	7	6	7	5	31	6	6	6	6	24	6	6	6	18	5	5	5	5	5	5	5	35	5	5	5	5	5	5	5	35	5	5	5	5	5	5
248	1	13	1	165	46	7	7	7	7	7	7	42	7	7	7	7	6	34	7	6	6	6	25	6	6	7	19	5	4	5	4	5	3	5	31	3	4	5	3	3	3	3	24	3	3	3	3	3	4
249	2	12	1	160	48	7	7	7	7	7	7	42	7	7	7	7	7	35	7	7	7	7	28	7	7	7	21	5	5	5	5	5	5	5	35	5	5	5	5	5	5	5	35	5	5	5	5	5	5
250	1	13	1	160	40	1	1	1	1	1	1	6	1	1	1	1	1	5	1	1	1	1	4	1	1	1	3	1	1	1	1	1	1	1	7	1	1	1	1	1	1	1	7	1	1	1	1	1	1
251	1	13	1	168	50	1	1	1	7	1	7	18	7	7	7	7	7	35	5	3	2	6	16	6	6	6	18	5	5	5	5	5	5	5	35	5	5	5	5	5	5	5	35	5	5	5	5	5	5
252	2	13	1	160	50	6	6	6	6	6	6	36	6	7	7	7	6	33	7	6	6	7	26	7	7	7	21	4	5	5	5	5	4	5	33	4	4	4	5	4	5	5	31	5	5	5	5	5	5
253	1	13	1	160	52.5	5	1	6	5	5	4	26	5	7	6	6	5	29	5	5	5	5	20	5	5	5	15	3	3	3	3	3	3	3	21	3	3	3	4	4	4	4	25	4	4	4	4	4	4
254	2	13	1	160	51	5	5	5	5	5	5	30	5	5	7	7	7	31	4	4	5	5	18	4	4	4	12	4	4	4	3	3	3	3	24	3	3	3	3	3	3	3	21	3	3	3	3	3	3
255	2	13	1	166	45	2	2	2	3	4	4	17	4	5	5	5	3	22	3	3	3	3	12	3	3	3	9	3	3	3	3	3	3	3	21	3	3	3	3	3	3	3	21	3	3	3	3	3	3
256	2	13	1	168	52	6	6	6	6	6	7	37	7	7	7	7	6	34	6	6	6	6	24	6	6	7	19	5	5	5	5	5	5	5	35	5	5	5	5	5	5	5	35	5	5	5	5	5	5
257	2	13	1	170	60	7	7	7	7	7	7	42	7	7	7	7	7	35	5	6	7	5	23	4	6	7	17	5	5	5	5	5	5	5	35	5	5	5	5	5	5	5	35	5	5	5	5	5	4
258	2	13	1	166	50	7	7	7	7	7	7	42	7	7	7	7	7	35	7	7	7	7	28	7	7	7	21	5	5	5	5	5	5	5	35	5	5	5	5	5	5	5	35	5	5	5	5	5	5
259	2	13	1	160	44	7	4	7	7	7	7	39	7	7	7	7	4	32	7	7	7	7	28	7	7	7	21	5	5	5	5	5	5	5	35	5	5	5	5	5	5	5	35	5	5	5	5	5	5
260	1	12	1	168	50	7	7	7	7	7	7	42	7	7	7	7	7	35	7	7	7	7	28	7	7	7	21	5	5	5	5	5	5	5	35	5	5	5	5	5	5	5	35	5	5	5	5	5	5
261	2	13	1	154	47	4	4	4	4	4	4	24	4	4	4	4	4	20	4	4	4	4	16	4	4	4	12	3	3	3	3	3	3	3	21	3	3	3	3	3	3	3	21	3	3	3	3	3	3
262	2	13	1	169	42	5	1	7	1	1	1	16	1	7	7	4	1	20	1	1	1	2	5	1	1	1	3	1	5	1	1	1	4	1	14	5	3	3	1	1	3	5	21	1	1	1	1	1	1
263	1	13	1	168	52	5	4	5	4	5	5	28	5	5	6	6	6	28	5	6	4	4	19	4	6	5	15	4	4	4	4	4	4	4	28	5	5	3	5	4	5	5	32	5	5	5	4	3	4
264	2	13	1	165	80	4	3	6	6	6	6	31	6	6	5	6	6	29	7	7	7	7	28	5	5	4	14	3	3	3	3	3	3	3	21	3	3	3	3	3	3	3	21	3	3	3	3	3	3
265	1	13	1	167	66	7	7	7	7	7	7	42	7	7	3	7	7	31	7	7	7	7	28	7	7	7	21	5	5	5	5	5	5	5	35	5	5	5	5	5	5	5	35	5	5	5	5	5	5
266	1	13	1	170	50	7	7	7	7	7	7	42	7	7	7	7	7	35	7	7	7	7	28	7	7	7	21	5	5	5	5	5	5	5	35	5	5	5	5	5	5	5	35	5	5	5	5	5	5
267	1	13	1	172	51	7	7	7	7	7	7	42	7	7	7	7	7	35	7	7	7	7	28	7	7	7	21	5	5	5	5	5	5	5	35	5	5	5	5	5	5	5	35	5	5	5	5	5	5
268	1	13	1	162	93	7	7	7	7	7	7	42	7	7	7	7	7	35	7	7	7	7	28	7	7	7	21	5	5	5	5	5	5	5	35	5	5	5	5	5	5	5	35	5	5	5	5	5	5
269	1	13	1	152	70	4	4	6	6	5	4	29	7	7	6	5	6	31	6	6	5	6	23	5	7	6	18	4	4	5	3	3	3	3	25	5	5	4	4	4	4	5	31	3	3	3	3	3	5
270	2	13	1	155	44	7	7	7	7	7	7	42	7	7	7	7	7	35	7	7	7	7	28	7	7	7	21	5	5	5	5	5	5	5	35	5	5	5	5	5	5	5	35	5	5	5	5	5	5
271	2	13	1	153	37.5	4	4	4	4	4	4	24	4	4	4	4	4	20	4	4	4	4	16	4	4	4	12	3	3	3	3	3	3	3	21	3	3	3	3	3	3	3	21	3	3	3	3	3	3
272	1	12	1	150	45	7	7	7	7	7	7	42	7	7	7	7	7	35	7	7	7	7	28	7	7	7	21	5	5	5	5	5	5	5	35	5	5	5	5	5	5	5	35	5	5	5	5	5	5
273	2	13	1	172	43	5	3	6	6	6	5	31	5	7	6	7	6	31	5	5	5	7	22	6	6	6	18	3	5	5	5	4	4	4	30	5	5	5	5	5	5	5	35	5	5	5	5	5	5
274	2	13	1	158	42	4	5	3	5	4	7	28	6	4	2	4	5	21	5	5	5	6	21	6	6	6	18	5	5	5	5	5	5	5	35	5	5	5	5	5	5	5	35	5	5	5	5	5	5
275	2	12	1	157	38	5	4	5	5	4	5	28	5	4	4	4	5	22	5	6	7	4	22	5	5	5	15	5	5	5	5	5	5	5	35	5	5	5	5	5	5	5	35	5	5	5	5	5	5
276	2	12	1	165	95	7	7	7	7	7	7	42	7	7	7	7	7	35	7	7	7	7	28	7	7	7	21	5	5	5	5	5	5	5	35	5	5	5	5	5	5	5	35	5	5	5	5	5	5
277	2	13	1	163	48	7	7	7	7	7	7	42	7	7	7	7	7	35	7	7	7	7	28	7	7	7	21	5	4	5	4	5	5	5	33	4	4	4	5	5	5	4	31	4	4	3	5	5	5
278	2	12	1	165	98	5	4	6	6	6	6	33	6	6	6	6	6	30	6	6	6	6	24	6	6	6	18	4	4	4	4	4	4	4	28	4	4	4	4	4	4	4	28	4	4	4	4	4	4
279	2	13	1	160	48	6	6	7	7	6	6	38	6	7	7	7	5	32	7	7	7	7	28	6	6	5	17	3	3	3	3	3	3	3	21	3	3	3	3	3	3	3	21	3	3	3	3	3	3
280	2	13	1	162	53	7	7	7	7	7	7	42	7	7	7	7	7	35	7	7	7	7	28	7	7	7	21	5	5	5	5	5	5	5	35	5	5	5	5	5	5	5	35	5	5	5	5	5	5
281	2	13	1	160	54	6	5	6	7	6	5	35	7	7	6	6	5	31	6	6	6	6	24	6	6	6	18	5	5	5	5	5	5	5	35	4	3	4	4	3	3	3	24	3	3	3	3	3	3
282	1	14	1	160	45	7	7	7	7	7	7	42	7	7	7	7	7	35	7	7	7	7	28	7	7	7	21	5	5	5	5	5	5	5	35	5	5	5	5	5	5	5	35	5	5	5	5	5	5
283	2	13	1	159	51	2	3	5	5	5	6	26	6	6	5	5	5	27	1	2	4	2	9	4	5	4	13	2	4	3	2	3	2	2	18	4	3	3	3	1	4	4	22	3	3	3	3	3	2
284	2	14	1	160	83.5	6	4	5	6	5	5	31	5	5	6	5	5	26	6	6	6	6	24	4	4	4	12	5	5	5	5	5	5	5	35	5	5	4	4	5	5	5	33	5	5	5	5	5	5
285	2	12	1	157	43	5	3	2	5	5	6	26	6	6	6	5	5	28	2	3	2	3	10	4	4	6	14	2	3	3	2	3	2	2	17	3	3	3	3	2	3	3	20	3	3	3	3	3	2
286	2	12	1	162	51	3	3	3	3	3	5	20	4	5	7	7	3	26	3	5	3	5	16	3	7	6	16	3	4	5	2	3	3	3	23	3	3	2	2	1	3	3	17	2	2	3	4	3	2
287	1	12	1	161	51.6	7	7	7	7	7	7	42	7	7	7	7	7	35	7	7	7	7	28	7	7	7	21	4	5	5	5	5	5	4	33	4	5	3	5	5	4	3	29	4	4	4	5	4	3
288	1	13	1	164	42	5	6	6	6	6	4	33	4	4	4	5	6	23	6	5	5	6	22	6	5	5	16	4	4	4	4	4	4	4	28	3	4	2	4	4	4	4	25	4	4	4	4	4	4
289	2	12	1	164	53	5	5	5	5	5	5	30	5	5	5	5	5	25	5	5	5	5	20	5	5	5	15	3	3	3	3	3	3	3	21	3	3	3	3	3	3	3	21	3	3	3	3	3	3
290	1	12	1	152.5	80	4	4	4	4	4	4	24	7	7	7	7	7	35	4	4	4	4	16	4	4	4	12	3	5	5	5	5	2	5	30	5	5	5	5	5	5	5	35	5	5	5	5	5	5
291	2	13	1	155	43.2	7	1	6	7	7	1	29	7	7	7	7	7	35	7	7	6	6	26	2	2	7	11	5	5	5	3	5	5	5	33	5	5	5	5	5	5	5	35	5	5	5	5	5	5
292	1	13	1	156	37	4	4	5	5	4	4	26	5	5	5	4	6	25	4	4	4	4	16	4	4	5	13	5	3	3	3	5	3	2	24	5	4	2	2	3	3	3	22	3	3	3	3	3	3
293	1	12	1	168	60	6	6	7	7	7	1	34	7	7	7	7	7	35	2	2	6	5	15	1	1	1	3	3	3	3	3	2	3	3	20	3	3	3	4	4	4	4	25	4	4	4	4	4	4
294	2	12	1	170	54	6	6	6	6	6	7	37	7	7	7	7	7	35	6	6	6	6	24	6	6	7	19	5	5	5	5	5	5	5	35	5	5	5	5	5	5	5	35	5	5	5	5	5	5
295	2	12	1	164	45	7	7	7	7	7	7	42	7	7	7	7	7	35	7	7	7	7	28	7	7	7	21	5	5	5	5	5	5	5	35	5	5	5	5	5	5	5	35	5	5	5	5	5	5
296	1	17	5	180	90	7	7	7	7	7	7	42	7	7	7	7	7	35	7	7	7	7	28	7	7	7	21	5	5	5	5	5	5	5	35	5	5	5	5	5	5	5	35	5	5	5	5	5	2
297	1	17	5	178	85	7	7	7	7	7	7	42	7	7	7	7	7	35	7	7	7	7	28	7	7	7	21	5	5	5	5	5	5	5	35	5	5	5	5	5	5	5	35	5	5	5	5	5	5
298	1	16	5	176	68	7	7	7	7	7	7	42	7	7	7	7	7	35	7	7	7	7	28	7	7	7	21	5	5	5	5	5	5	5	35	5	5	5	5	5	5	5	35	5	5	5	5	5	5
299	2	16	5	167	50	7	7	7	7	7	7	42	7	7	7	7	7	35	7	7	7	7	28	7	7	7	21	5	5	5	5	5	5	5	35	5	5	5	2	2	2	2	23	2	2	2	2	2	2
300	1	16	5	165	60	2	2	2	2	2	2	12	2	2	2	2	2	10	2	2	2	2	8	2	2	2	6	4	4	4	4	4	4	4	28	4	4	4	4	4	4	4	28	4	4	4	4	4	4
301	2	17	5	164	48	7	7	7	7	7	7	42	7	7	7	7	7	35	7	7	7	7	28	7	7	7	21	5	5	5	5	5	5	5	35	5	5	5	3	5	5	5	33	5	5	5	5	5	5
302	2	17	5	156	94	6	7	7	7	7	7	41	7	7	7	7	7	35	7	7	7	7	28	7	7	7	21	4	4	4	4	4	4	4	28	4	4	2	2	4	4	4	24	4	4	4	4	4	4
303	2	17	5	170	55	6	6	6	7	6	6	37	6	6	5	7	6	30	7	6	6	6	25	6	6	6	18	5	5	5	5	5	5	5	35	3	3	3	3	3	3	3	21	2	3	2	3	2	2
304	2	16	5	171	56	7	7	7	7	7	7	42	7	7	7	7	7	35	7	7	7	7	28	7	7	7	21	5	5	5	5	4	4	4	32	3	2	2	2	2	2	2	15	3	3	3	3	3	3
305	2	17	5	161	54	1	1	1	1	1	1	6	1	1	1	1	3	7	1	1	1	1	4	1	1	1	3	5	5	5	5	5	5	5	35	5	5	5	5	5	5	5	35	5	5	5	5	5	5
306	2	16	5	168	48	7	7	7	7	7	7	42	7	7	6	7	7	34	7	7	7	7	28	7	7	7	21	5	5	5	5	5	5	5	35	5	5	5	5	5	5	5	35	5	5	5	5	5	5
307	2	17	5	158.5	45	6	6	6	6	6	6	36	6	6	6	6	6	30	6	6	6	6	24	6	6	6	18	5	5	5	5	5	5	5	35	5	5	5	5	5	5	5	35	5	5	5	5	5	5
308	1	17	5	175	70	7	7	7	3	7	3	34	5	5	3	3	5	21	5	5	5	5	20	5	5	5	15	3	3	3	3	3	3	3	21	3	3	3	3	3	3	3	21	3	3	3	3	3	3
309	2	16	5	163	56	6	6	6	6	6	6	36	6	6	5	6	6	29	6	6	6	6	24	6	6	6	18	4	4	4	4	4	4	4	28	4	4	4	4	4	4	4	28	4	4	4	4	4	4
310	1	17	5	176	60	7	7	7	7	7	7	42	7	7	7	7	7	35	7	7	7	7	28	7	7	7	21	4	4	4	4	4	4	4	28	4	4	2	3	3	3	3	22	3	3	3	3	3	3
311	2	17	5	165	58	6	7	6	6	6	6	37	6	6	6	6	6	30	6	6	6	6	24	6	6	6	18	5	5	5	5	5	5	5	35	5	5	5	5	5	5	5	35	5	5	5	5	5	5
312	2	17	5	158	60	6	6	6	6	6	6	36	6	6	6	6	6	30	6	6	6	6	24	6	6	6	18	4	4	4	4	4	4	4	28	4	4	2	2	4	4	4	24	4	4	4	4	4	4
313	2	16	5	154	60	5	5	5	5	5	5	30	5	5	5	5	5	25	5	5	5	5	20	5	5	5	15	4	4	4	4	4	4	4	28	4	4	4	4	4	4	4	28	4	4	4	4	4	4
314	2	16	5	160	45.2	6	6	6	6	6	6	36	6	6	5	5	5	27	5	6	5	6	22	6	6	5	17	4	4	4	4	4	4	4	28	4	4	4	4	4	4	4	28	4	4	4	4	4	4
315	2	17	5	161.5	47	5	5	5	5	5	4	29	4	4	4	4	5	21	5	5	5	5	20	5	5	5	15	3	3	3	3	3	3	3	21	3	3	3	3	3	3	3	21	3	3	3	3	3	3
316	2	17	5	153	90	5	5	5	5	5	5	30	5	5	5	5	5	25	5	5	5	4	19	5	5	5	15	3	3	3	1	2	3	3	18	3	3	4	4	4	4	4	26	4	4	4	4	4	2
317	1	17	5	167	50	6	6	6	6	6	6	36	6	6	6	6	6	30	6	6	6	6	24	6	6	6	18	4	4	4	4	4	4	4	28	4	4	4	4	4	4	4	28	4	4	4	4	4	4
318	2	17	5	165	58	5	5	5	5	5	5	30	5	5	5	5	5	25	5	5	5	5	20	5	5	5	15	4	4	4	4	4	4	4	28	4	4	4	4	4	4	4	28	4	4	4	4	4	4
319	2	16	5	172	54	7	7	7	7	7	7	42	7	7	7	7	7	35	7	7	7	7	28	7	7	7	21	5	5	5	5	5	5	5	35	5	5	5	5	5	5	5	35	5	5	5	5	5	5
320	1	17	5	180	85	7	7	7	7	7	7	42	7	7	7	7	7	35	7	7	7	7	28	7	7	7	21	5	5	5	5	5	5	5	35	5	5	5	5	5	5	5	35	5	5	5	5	5	5
321	2	17	5	159	45	5	5	5	5	5	5	30	5	5	5	5	5	25	5	5	5	5	20	5	5	5	15	4	4	4	4	4	4	4	28	4	4	4	4	4	4	4	28	4	4	4	4	4	4
322	1	17	5	185	70	4	4	4	4	4	4	24	4	4	4	4	4	20	4	4	4	4	16	4	4	4	12	3	3	3	3	3	3	3	21	3	3	3	3	3	3	3	21	3	3	3	3	3	3
323	2	16	5	164	52	6	6	6	6	6	6	36	6	6	6	6	6	30	6	6	6	6	24	6	6	6	18	3	3	3	3	3	3	3	21	3	3	3	3	3	3	3	21	3	3	3	3	3	3
324	1	17	5	172	55	4	4	4	4	4	4	24	4	4	4	4	4	20	4	4	4	4	16	4	4	4	12	3	3	3	3	3	3	3	21	3	3	3	3	3	3	3	21	3	3	3	3	3	3
325	2	17	5	163.5	60	6	6	6	6	6	6	36	6	6	6	6	6	30	6	6	6	6	24	6	6	6	18	4	4	4	4	4	4	4	28	4	4	4	4	4	4	4	28	4	4	4	4	4	4
326	1	17	5	183	75	4	4	4	4	4	4	24	4	4	4	4	4	20	4	4	4	4	16	4	4	4	12	5	5	5	5	5	5	5	35	5	5	5	5	5	5	5	35	5	5	5	5	5	5
327	1	16	5	178	60	7	7	1	7	7	7	36	7	7	7	7	7	35	7	7	7	7	28	7	7	7	21	5	5	5	5	5	5	5	35	5	5	5	5	5	5	5	35	5	5	5	5	5	5
328	2	17	5	172	55	1	1	1	1	1	1	6	1	1	1	1	7	11	7	7	7	7	28	7	7	7	21	5	5	5	5	5	5	5	35	5	5	5	5	5	5	5	35	5	5	5	5	5	5
329	1	17	5	180	75	1	1	1	1	1	1	6	1	1	1	1	1	5	1	1	1	1	4	1	1	1	3	5	5	5	5	5	5	5	35	5	5	5	5	5	5	5	35	5	5	5	5	5	5
330	2	17	5	175	68	7	7	7	7	7	7	42	7	7	7	7	7	35	7	7	7	7	28	7	7	7	21	5	5	5	5	5	5	5	35	5	5	5	5	5	5	5	35	5	5	5	5	5	5
331	1	17	5	176	81	7	7	7	7	7	7	42	7	7	7	7	7	35	7	7	7	7	28	7	7	7	21	5	5	5	5	5	5	5	35	5	5	5	5	5	5	5	35	5	5	5	5	5	5
332	1	17	5	180	65	7	7	7	7	7	7	42	7	7	7	7	7	35	7	7	7	7	28	7	7	7	21	4	4	4	4	4	4	4	28	4	4	4	4	4	4	4	28	4	4	4	4	4	4
333	1	16	5	183	60	1	1	1	1	1	1	6	1	1	1	1	1	5	1	1	1	1	4	1	1	1	3	1	1	1	1	1	1	1	7	1	1	1	1	1	1	1	7	1	1	1	1	1	1
334	1	17	5	170	50	7	7	7	7	7	7	42	4	4	4	4	4	20	4	7	4	4	19	4	4	4	12	5	5	3	3	3	5	5	29	5	3	3	3	3	3	3	23	3	3	3	3	3	3
335	2	17	5	168	58	6	6	6	6	6	6	36	6	6	6	6	6	30	6	6	6	6	24	6	6	6	18	3	3	3	3	3	3	3	21	3	3	3	3	3	3	3	21	3	3	3	3	3	3
336	2	17	5	160	60	7	7	7	7	7	7	42	7	7	7	7	7	35	7	7	7	7	28	7	7	7	21	5	5	5	5	5	5	5	35	5	5	5	5	5	5	5	35	5	5	5	5	5	5
337	2	16	5	160	53	7	7	7	7	7	7	42	7	7	7	7	7	35	7	7	7	7	28	7	7	7	21	5	5	5	5	5	5	5	35	5	5	5	5	5	5	5	35	5	5	5	5	5	5
338	1	17	5	179	100	7	7	7	7	7	7	42	7	7	7	7	7	35	7	7	7	7	28	7	7	7	21	5	5	5	5	5	5	5	35	5	5	5	5	5	5	5	35	5	5	5	5	5	5
339	2	17	5	163	58	1	1	1	1	1	1	6	1	1	1	1	1	5	1	1	1	1	4	1	1	1	3	5	5	5	5	5	5	5	35	5	5	5	5	5	5	5	35	5	5	5	5	5	5
340	2	16	5	164	60	7	7	7	7	7	7	42	7	7	7	7	7	35	7	7	7	7	28	7	7	7	21	5	5	5	5	5	5	5	35	5	5	5	5	5	5	5	35	5	5	5	5	5	5
341	2	16	5	156	40	5	5	4	6	6	7	33	6	6	4	5	6	27	6	6	6	6	24	5	6	6	17	5	5	5	5	5	5	5	35	2	2	4	2	5	2	2	19	4	4	4	2	4	3
342	2	17	5	160	48	7	7	7	7	7	7	42	7	7	7	7	7	35	7	7	7	7	28	7	7	7	21	3	3	3	3	3	3	3	21	3	3	3	3	3	3	3	21	3	3	3	3	3	3
343	2	17	5	160	60	6	4	6	6	5	5	32	4	4	5	4	4	21	4	6	5	4	19	4	4	5	13	4	4	4	4	4	4	4	28	4	4	4	4	4	4	4	28	4	4	4	5	4	4
344	2	16	5	155	46	7	7	7	7	7	7	42	7	7	7	7	7	35	7	7	7	7	28	7	7	7	21	5	5	5	5	5	5	5	35	5	5	5	5	5	5	5	35	5	5	5	5	5	5
345	2	17	5	163	47	6	5	6	6	6	6	35	6	6	5	6	6	29	6	6	6	6	24	6	6	6	18	4	4	4	4	4	4	4	28	4	4	4	4	4	3	4	27	4	4	4	4	4	4
346	2	16	5	180	60	6	6	6	6	6	6	36	6	6	6	6	6	30	6	6	6	6	24	6	6	7	19	5	5	5	5	5	5	5	35	5	5	5	4	4	4	4	31	4	4	4	4	4	3
347	2	17	5	165	42	5	4	5	5	6	5	30	5	4	5	4	5	23	6	6	7	6	25	6	5	7	18	5	5	5	5	5	5	5	35	5	5	5	4	4	4	4	31	4	4	4	4	4	4
348	1	17	5	178	80	1	1	1	1	1	1	6	1	1	1	1	1	5	1	1	1	1	4	1	1	1	3	5	5	5	5	5	5	5	35	5	5	5	5	5	5	5	35	5	5	5	5	5	5
349	1	17	5	175	75	7	7	7	7	7	7	42	7	7	7	7	7	35	7	7	7	7	28	7	7	7	21	5	5	5	5	5	5	5	35	5	5	5	5	5	5	5	35	5	5	5	5	5	5
350	1	17	5	174	65	7	7	7	7	7	7	42	7	7	7	7	7	35	7	7	7	7	28	7	7	7	21	5	5	5	5	5	5	5	35	5	5	5	5	5	5	5	35	5	5	5	5	5	5
351	1	17	5	174	62	6	6	6	6	6	6	36	6	6	6	6	6	30	6	6	6	6	24	6	6	6	18	5	5	5	5	5	5	5	35	5	5	5	5	5	5	5	35	5	5	5	5	5	5
352	1	17	5	168	51	7	7	7	7	7	7	42	7	7	7	7	7	35	7	7	7	7	28	7	7	7	21	5	5	5	5	5	5	5	35	5	5	5	5	5	5	5	35	5	5	5	5	5	5
353	1	17	5	172	70	7	7	7	7	7	7	42	7	7	7	7	7	35	7	7	7	7	28	7	7	7	21	5	5	5	5	5	5	5	35	5	5	5	5	5	5	5	35	5	5	5	5	5	5
354	1	17	5	180	70	7	7	7	7	7	7	42	7	7	7	7	7	35	7	7	7	7	28	7	7	7	21	5	5	5	5	5	5	5	35	5	5	5	5	5	5	5	35	5	5	5	5	5	5
355	2	17	5	167	47	7	7	7	7	7	7	42	7	7	7	7	5	33	7	7	7	7	28	7	7	7	21	5	5	5	5	5	5	5	35	5	5	5	5	5	5	5	35	5	5	5	5	5	5
356	1	17	5	163	50	7	7	7	7	7	7	42	7	7	7	7	7	35	7	7	7	7	28	7	7	7	21	1	1	1	1	1	1	1	7	1	1	1	1	5	5	5	19	5	5	5	5	5	5
357	1	17	5	175	70	6	6	6	5	6	6	35	7	6	6	5	5	29	6	7	6	5	24	6	7	6	19	4	5	4	4	5	4	4	30	5	5	4	5	5	4	4	32	3	4	5	4	4	5
358	1	17	5	180	60	4	4	4	4	4	4	24	4	4	4	4	4	20	4	4	4	4	16	4	4	4	12	3	3	3	3	3	3	3	21	3	3	3	3	3	3	3	21	3	3	3	3	3	3
359	1	17	5	175	55	4	4	4	4	4	4	24	4	4	4	4	4	20	4	4	4	4	16	4	4	4	12	4	4	4	4	4	4	4	28	4	4	4	4	4	4	4	28	4	4	4	4	4	4
360	1	16	5	175	75	7	7	7	7	7	7	42	7	7	7	7	7	35	7	7	7	7	28	7	7	7	21	5	5	5	5	5	5	5	35	5	5	5	5	5	5	5	35	5	5	5	5	5	5
361	2	17	5	160	55	7	7	7	7	7	7	42	7	7	7	7	7	35	7	7	7	7	28	7	7	7	21	5	5	5	5	5	5	5	35	5	5	5	5	5	5	5	35	5	5	5	5	5	5
362	1	17	5	174	55	4	4	4	5	5	4	26	4	4	4	4	4	20	4	4	4	4	16	4	4	4	12	3	3	3	3	3	3	3	21	3	3	3	3	3	3	3	21	3	3	3	3	3	3
363	1	17	5	175	88	4	4	4	4	4	4	24	4	4	4	4	4	20	4	4	4	4	16	4	4	4	12	3	3	3	3	3	3	3	21	1	1	1	1	1	3	3	11	3	3	3	3	3	3
364	2	16	5	165	51	6	6	6	6	6	6	36	6	6	6	6	6	30	6	6	6	6	24	6	6	6	18	4	4	4	4	4	4	4	28	4	4	4	4	4	4	4	28	4	4	4	4	4	4
365	2	17	5	160	50	7	7	7	7	7	7	42	7	7	7	7	7	35	7	7	7	7	28	7	7	7	21	5	5	5	5	5	5	5	35	5	5	5	5	5	5	5	35	5	5	5	5	5	5
366	1	17	5	179	84	7	7	7	7	7	7	42	7	7	7	7	6	34	7	7	7	7	28	7	7	7	21	5	5	5	5	5	5	5	35	5	5	5	5	5	5	5	35	5	5	5	5	5	5
367	1	17	5	177	65	7	7	7	7	7	7	42	7	7	7	7	7	35	7	7	7	7	28	7	7	7	21	4	4	4	4	4	4	4	28	4	4	4	4	4	4	4	28	4	4	4	4	4	4
368	2	17	5	160	46.5	6	6	6	6	6	6	36	6	6	6	6	6	30	6	6	6	6	24	6	6	6	18	4	4	4	4	4	4	4	28	4	4	4	4	4	4	4	28	4	4	5	5	4	4
369	1	17	5	173	51.5	6	6	6	6	6	6	36	6	6	6	6	6	30	6	6	6	6	24	6	6	6	18	4	4	4	4	4	4	4	28	4	4	4	4	4	4	4	28	4	4	4	4	4	4
370	2	16	5	160	60	7	7	7	7	7	7	42	7	7	7	7	7	35	7	7	7	7	28	7	7	7	21	5	5	5	5	5	5	5	35	5	5	5	2	3	3	3	26	5	5	5	5	5	5
371	1	17	5	171	52	7	7	7	7	7	7	42	7	7	7	7	7	35	7	7	7	7	28	7	5	5	17	4	4	4	4	4	4	4	28	4	4	4	4	4	4	4	28	4	4	4	4	4	4
372	2	17	5	168	52	7	7	7	7	7	7	42	7	7	7	7	7	35	7	7	7	7	28	7	7	7	21	5	5	5	5	5	5	5	35	5	5	5	5	5	5	5	35	5	5	5	5	5	5
373	1	16	5	178	85	2	3	4	6	5	5	25	5	6	4	6	4	25	5	6	5	5	21	6	4	6	16	2	3	3	1	2	1	2	14	3	2	1	2	5	1	4	18	4	5	4	4	5	4
374	2	17	5	168	62	6	6	6	6	6	6	36	6	6	6	6	6	30	6	6	6	6	24	6	6	6	18	4	4	4	4	4	4	4	28	4	4	4	4	4	4	4	28	4	4	4	4	4	4
375	2	17	5	160	59	7	7	7	7	7	7	42	7	7	7	7	7	35	7	7	7	7	28	7	7	7	21	5	5	5	5	5	5	5	35	5	5	5	5	5	5	4	34	4	4	4	4	4	4
376	2	17	5	158	50	6	6	6	6	6	6	36	6	6	7	6	6	31	6	7	6	7	26	7	7	7	21	5	5	5	5	5	5	5	35	5	5	5	4	5	5	5	34	5	5	5	5	5	5
377	1	17	5	173	60	7	7	7	7	7	7	42	7	7	7	7	7	35	7	7	7	7	28	7	7	7	21	5	5	5	5	5	5	5	35	5	5	5	5	5	5	5	35	1	1	5	5	5	5
378	1	17	5	180	50	7	7	7	7	7	7	42	7	7	7	7	7	35	7	7	7	7	28	7	7	7	21	5	5	5	5	5	5	5	35	5	5	5	5	5	5	5	35	5	5	5	5	5	5
379	1	17	5	173	63	6	3	5	5	5	5	29	5	5	5	5	5	25	5	5	5	5	20	5	5	5	15	3	2	3	3	3	3	3	20	3	1	3	3	3	3	1	17	1	2	2	3	3	3
380	2	17	5	159	48	4	4	4	4	4	4	24	4	4	4	4	4	20	4	4	4	4	16	4	4	4	12	3	3	3	3	3	3	3	21	3	3	2	3	3	3	3	20	3	3	3	3	3	3
381	1	17	5	185	100	7	7	7	7	7	7	42	7	7	7	7	7	35	7	7	7	7	28	7	7	7	21	5	5	5	5	5	5	5	35	5	5	5	2	3	3	2	25	2	2	2	2	2	3
382	1	16	5	183	62	3	3	5	5	3	5	24	6	6	6	4	4	26	3	4	4	5	16	3	3	3	9	3	3	3	3	3	3	3	21	3	4	4	3	2	3	3	22	1	1	2	3	3	2
383	2	16	5	167	55	7	7	7	7	7	7	42	7	7	7	7	7	35	7	7	7	7	28	7	7	7	21	3	3	3	3	3	3	3	21	3	3	3	3	3	3	3	21	3	3	3	3	3	3
384	1	16	5	173	60	4	4	1	4	4	4	21	4	4	4	4	4	20	4	4	4	4	16	4	4	4	12	3	3	3	3	3	3	3	21	3	3	3	3	3	3	3	21	3	3	3	3	3	3
385	2	16	5	158	50	6	6	6	6	6	6	36	6	6	6	6	6	30	6	6	6	6	24	6	6	6	18	5	5	5	5	5	5	5	35	5	5	5	5	5	5	5	35	5	5	5	5	5	5
386	2	80	5	180	80	1	1	1	1	1	1	6	1	1	1	1	1	5	1	1	1	1	4	1	1	1	3	5	5	5	5	5	5	5	35	5	5	5	5	5	5	5	35	5	5	5	5	5	5
387	2	16	5	160	55	7	7	7	7	7	7	42	7	7	7	7	7	35	7	7	7	7	28	7	7	7	21	5	5	5	5	5	5	5	35	5	5	5	5	5	5	5	35	5	5	5	5	5	5
388	1	17	5	170	55	7	7	7	7	7	7	42	7	7	7	7	7	35	7	7	7	7	28	7	7	7	21	5	5	5	5	5	5	5	35	5	5	5	5	5	5	5	35	5	5	5	5	5	5
389	1	17	5	172	91	7	7	7	7	7	7	42	7	7	7	7	7	35	7	7	7	7	28	7	7	7	21	5	5	5	5	5	5	5	35	5	5	5	5	5	5	5	35	5	5	5	5	5	5
390	2	16	5	168	53	7	7	7	7	7	7	42	7	7	7	7	7	35	7	7	7	7	28	7	7	7	21	5	5	5	5	5	5	5	35	5	5	5	5	5	5	5	35	5	5	5	5	5	5
391	2	17	5	155	62	7	7	7	7	7	7	42	7	7	7	7	7	35	7	7	7	7	28	7	7	7	21	5	5	5	5	5	5	5	35	5	5	5	5	5	5	5	35	5	5	5	5	5	5
392	1	16	5	175	55	7	7	7	7	7	7	42	7	7	7	7	7	35	7	7	7	7	28	7	7	7	21	5	5	5	5	5	5	5	35	5	5	5	5	5	5	5	35	5	5	5	5	5	5
393	1	17	5	182	65	6	6	6	6	6	6	36	6	6	6	6	6	30	6	6	6	6	24	6	6	6	18	5	5	5	5	5	5	5	35	5	5	5	4	4	4	4	31	4	4	4	4	4	4
394	2	16	5	160	40	7	7	7	7	7	7	42	7	7	7	7	7	35	7	7	7	7	28	7	7	7	21	5	5	5	5	5	5	5	35	5	5	5	5	5	5	5	35	5	5	5	5	5	5
395	2	16	5	162	69	4	4	4	4	4	4	24	4	4	4	4	4	20	4	4	4	4	16	4	4	4	12	3	3	3	3	3	3	3	21	3	3	3	3	3	3	3	21	3	3	3	3	3	3
396	2	17	5	160	70	7	7	7	7	7	7	42	7	7	7	7	7	35	7	7	7	7	28	7	7	7	21	5	5	5	5	5	5	5	35	5	5	5	5	5	5	5	35	5	5	5	5	5	5
397	2	17	5	165	55	7	7	7	7	7	7	42	7	7	7	7	7	35	7	7	7	7	28	7	7	7	21	5	5	5	5	5	5	5	35	2	2	2	2	2	2	2	14	5	5	5	5	5	5
398	2	17	5	170	65	1	1	1	1	1	1	6	1	1	1	1	1	5	1	1	1	1	4	1	1	1	3	5	5	5	5	5	5	5	35	5	5	3	5	5	5	5	33	5	5	5	5	5	5
399	2	17	5	170	60	4	4	4	4	4	4	24	4	4	4	4	4	20	4	4	4	4	16	4	4	4	12	3	3	3	3	3	3	3	21	3	3	3	3	3	3	3	21	3	3	3	3	3	3
400	2	16	5	165	55	7	7	7	7	7	7	42	7	7	7	7	7	35	7	7	7	7	28	7	7	7	21	5	5	5	5	5	5	5	35	5	5	5	5	5	5	5	35	5	5	5	5	5	5
401	2	17	5	163	55	4	4	4	4	4	4	24	2	3	4	4	6	19	6	5	6	5	22	6	6	5	17	4	5	4	4	5	4	4	30	5	4	5	4	4	5	4	31	5	4	5	4	4	2
402	2	17	5	165	60	5	5	5	5	5	5	30	5	5	5	5	5	25	5	5	5	5	20	5	5	5	15	3	3	3	3	3	3	3	21	3	3	3	3	3	3	3	21	3	3	3	3	3	3
403	2	17	5	162	48	6	6	6	6	6	6	36	6	6	6	6	6	30	6	6	6	6	24	6	6	6	18	4	4	4	4	4	4	4	28	4	4	4	2	4	4	4	26	4	4	4	4	4	4
404	1	17	5	180	90	7	7	7	7	7	7	42	7	7	7	7	7	35	7	7	7	7	28	7	7	7	21	5	5	5	5	5	5	5	35	5	5	5	5	5	5	5	35	5	5	5	5	5	5
405	2	17	5	160	55	5	5	5	5	5	5	30	5	5	5	5	5	25	5	5	5	5	20	5	5	5	15	3	3	4	3	3	3	3	22	2	2	3	2	1	3	2	15	1	1	2	2	2	2
406	1	17	5	158	67	7	7	7	7	7	7	42	7	7	7	7	7	35	7	7	7	7	28	7	7	7	21	5	4	5	4	4	4	4	30	4	4	4	4	4	4	4	28	4	4	4	4	4	4
407	1	17	5	169	67	7	7	7	7	7	7	42	7	7	7	7	7	35	7	7	7	7	28	7	7	7	21	5	5	5	5	5	5	5	35	5	5	5	5	5	5	5	35	5	5	5	5	5	5
408	2	17	5	166	65	5	5	5	5	5	5	30	5	5	5	5	5	25	5	5	5	5	20	5	5	5	15	3	3	3	3	3	3	3	21	3	3	3	3	3	3	3	21	3	3	3	3	3	3
409	2	16	5	161	43	7	7	7	7	7	7	42	7	7	7	7	6	34	6	6	6	6	24	6	6	6	18	3	3	3	3	3	3	3	21	3	3	3	2	2	2	2	17	2	2	2	2	2	2
410	2	17	5	161	42	6	6	6	6	6	6	36	6	6	6	6	6	30	6	6	6	6	24	6	6	6	18	4	4	4	4	4	4	4	28	4	4	4	4	4	4	4	28	4	4	4	4	4	4
411	2	17	4	168	60	4	4	6	6	4	6	30	6	6	6	6	6	30	6	6	6	6	24	6	6	6	18	5	5	5	5	5	5	5	35	5	5	5	5	5	5	5	35	3	5	5	5	5	4
412	2	17	5	163	53	5	5	5	5	5	5	30	5	5	5	5	4	24	5	5	5	5	20	5	5	5	15	3	3	3	3	3	3	3	21	3	3	2	2	3	3	3	19	3	3	3	3	3	3
413	2	17	5	170	55	5	6	6	6	6	6	35	6	6	6	6	6	30	6	6	6	6	24	6	6	6	18	5	5	5	5	5	5	5	35	3	1	2	1	1	3	2	13	4	4	4	4	3	4
414	2	17	5	166	58	4	4	4	6	4	4	26	4	4	4	4	4	20	6	4	4	4	18	4	4	4	12	3	3	3	3	3	3	3	21	3	3	2	3	3	3	3	20	3	3	3	3	3	2
415	1	17	5	184	54	7	7	7	7	7	7	42	7	7	7	7	7	35	7	7	7	7	28	7	7	7	21	5	5	5	5	5	5	5	35	5	5	5	1	5	5	1	27	1	5	5	5	5	5
416	2	16	5	168	52	7	7	7	7	7	7	42	7	7	7	7	7	35	7	7	7	7	28	7	7	7	21	5	5	5	5	5	5	5	35	5	5	5	1	1	1	1	19	1	1	1	1	1	1
417	2	17	5	165	60	7	7	7	7	7	7	42	7	7	7	7	7	35	7	7	7	7	28	7	7	7	21	3	3	3	3	3	3	3	21	3	3	3	3	3	3	3	21	3	3	3	3	3	3
418	1	17	5	178	60	7	7	7	7	7	7	42	7	7	7	7	7	35	7	7	7	7	28	7	7	7	21	3	3	3	3	3	3	3	21	3	3	3	3	3	3	3	21	3	3	3	3	3	3
419	2	17	5	165	60	7	7	7	7	7	7	42	7	7	7	7	7	35	7	7	7	7	28	7	7	7	21	5	5	5	5	5	5	5	35	5	5	5	5	5	5	5	35	5	5	5	5	5	5
420	1	16	5	180	65	1	1	7	1	1	1	12	1	7	7	7	1	23	1	1	1	1	4	1	1	1	3	5	5	5	5	5	5	5	35	5	5	5	5	5	5	5	35	5	5	5	5	5	5
421	1	16	5	168	60	4	4	4	4	4	4	24	4	4	4	4	4	20	4	4	4	4	16	4	4	4	12	3	3	3	3	3	3	3	21	3	3	3	1	1	1	1	13	1	1	1	1	1	1
422	1	17	5	176	70	4	4	4	4	4	4	24	4	4	4	4	4	20	4	4	4	4	16	4	4	4	12	3	3	3	3	3	1	3	19	3	3	3	2	2	2	2	17	2	2	2	2	2	2
423	2	17	5	160	45	6	6	6	6	6	6	36	6	6	6	6	6	30	6	6	6	6	24	6	6	6	18	4	4	4	4	4	4	4	28	4	4	4	4	4	4	4	28	4	4	4	4	4	4
424	1	16	5	175	80	7	7	7	7	7	7	42	7	7	7	7	7	35	7	7	7	7	28	7	7	7	21	5	5	5	5	5	5	5	35	5	5	5	1	5	5	5	31	5	5	5	5	5	5
425	2	17	5	158	46	7	7	7	7	7	7	42	7	7	7	7	7	35	7	7	7	7	28	7	7	7	21	4	4	4	4	4	4	4	28	4	4	4	4	4	4	4	28	4	4	4	4	4	4
426	2	17	5	155	47	7	7	7	7	7	7	42	7	7	7	7	7	35	7	7	7	7	28	7	7	7	21	5	5	5	5	5	5	5	35	5	5	5	5	5	5	5	35	5	5	5	5	5	5
427	2	16	5	164	50	6	6	6	6	6	6	36	6	6	6	6	6	30	6	6	6	6	24	6	6	6	18	4	4	4	4	4	4	4	28	4	4	4	4	4	4	4	28	4	4	4	4	4	4
428	1	17	5	178	75	4	4	4	4	4	4	24	4	4	4	4	4	20	4	4	4	4	16	4	4	4	12	3	3	3	3	3	3	3	21	3	3	3	3	3	3	3	21	3	3	3	3	3	3
429	2	16	5	160	51	6	6	6	6	6	6	36	6	6	4	6	6	28	6	6	6	6	24	6	6	6	18	4	4	4	4	4	4	4	28	4	4	4	4	4	4	4	28	4	4	4	4	4	3
430	1	16	5	180	70	4	4	4	4	4	4	24	4	4	4	4	4	20	4	4	4	4	16	4	4	4	12	3	3	3	3	3	3	3	21	3	2	2	3	3	3	3	19	3	3	3	3	3	3
431	2	16	5	162	62	7	7	7	7	7	5	40	7	7	5	7	7	33	7	7	7	7	28	7	7	7	21	5	5	5	5	5	5	5	35	5	5	5	2	3	4	4	28	4	4	4	4	3	3
432	1	17	5	175	65	7	7	7	7	7	7	42	7	7	7	7	7	35	7	7	7	7	28	7	7	7	21	5	5	5	5	5	5	5	35	5	5	5	5	5	5	5	35	5	5	5	5	5	5
433	1	16	5	175	64	7	7	7	7	7	7	42	7	7	7	7	7	35	7	7	7	7	28	7	7	7	21	5	5	5	5	5	5	5	35	5	5	5	5	5	5	5	35	5	5	5	5	5	5
434	1	17	5	176	80	7	7	7	7	7	7	42	7	7	7	7	7	35	7	7	7	7	28	7	7	7	21	5	5	5	5	5	5	5	35	5	5	5	5	5	5	5	35	5	5	5	5	5	5
435	1	17	5	173	75	6	6	6	6	6	6	36	6	6	6	6	6	30	6	6	6	6	24	6	6	6	18	3	3	3	3	3	3	3	21	3	3	3	3	3	3	3	21	3	3	3	3	3	3
436	1	16	5	183	90	7	7	7	7	7	7	42	7	7	7	7	7	35	7	7	7	7	28	7	7	7	21	5	5	5	5	5	5	5	35	5	5	5	5	5	5	5	35	5	5	5	5	5	5
437	1	17	5	173	67.5	7	7	7	7	7	7	42	7	7	7	7	7	35	7	7	7	7	28	7	7	7	21	5	5	5	5	5	5	5	35	5	5	5	5	5	5	5	35	5	5	5	5	5	5
438	1	17	5	173	62	7	7	7	7	7	7	42	7	7	7	7	7	35	7	7	7	7	28	7	7	7	21	5	5	5	5	5	5	5	35	3	3	3	4	4	4	4	25	4	4	4	4	4	4
439	2	17	5	162	53	7	7	7	7	7	7	42	7	7	6	7	7	34	7	7	7	7	28	7	7	7	21	3	3	3	4	4	4	4	25	4	4	4	4	4	4	4	28	4	4	4	4	4	4
440	1	17	5	174	62	3	3	3	3	3	3	18	3	3	3	3	3	15	3	3	3	3	12	3	3	3	9	4	4	4	4	4	4	4	28	4	4	4	3	3	3	3	24	3	3	3	3	3	3
441	1	16	5	181	65	7	7	7	7	7	7	42	7	7	7	7	7	35	7	7	7	7	28	7	7	7	21	5	5	5	5	5	5	5	35	5	5	5	5	5	5	5	35	5	5	5	5	5	5
442	2	16	5	177	57	7	7	7	7	7	7	42	7	7	5	7	6	32	6	6	6	6	24	6	6	6	18	3	3	3	3	4	4	4	24	4	4	4	3	3	3	4	25	4	4	4	4	4	4
443	1	17	5	175	85	7	7	7	7	7	7	42	7	7	7	7	7	35	7	7	7	7	28	7	7	7	21	5	5	5	5	5	5	5	35	5	5	5	5	5	5	5	35	5	5	5	5	5	5
444	2	16	5	170	55	7	7	7	7	7	7	42	7	7	7	7	7	35	7	7	7	7	28	7	7	7	21	5	5	5	5	5	5	5	35	5	5	5	5	5	5	5	35	5	5	5	5	5	5
445	2	16	5	160	60	6	5	6	6	6	6	35	6	5	5	6	6	28	6	6	6	6	24	6	6	6	18	4	4	4	4	4	4	4	28	4	4	4	3	4	4	4	27	3	3	4	4	4	4
446	2	16	5	171	60	7	7	7	7	7	7	42	7	7	7	7	7	35	7	7	7	7	28	7	7	7	21	5	5	5	5	5	5	5	35	5	5	2	3	2	5	4	26	5	5	5	5	5	5
447	2	17	5	176	63	6	6	6	6	6	4	34	4	4	4	4	4	20	4	4	4	4	16	4	4	4	12	1	1	3	3	3	3	3	17	3	2	1	1	3	4	2	16	1	1	2	3	3	3
448	2	17	5	165	89	7	7	7	7	7	7	42	7	7	7	7	7	35	7	7	7	7	28	7	7	7	21	3	3	3	3	3	3	3	21	3	3	3	3	3	3	3	21	3	3	3	3	3	3
449	1	16	5	178	58	7	7	7	7	7	7	42	7	7	7	7	7	35	7	7	7	7	28	7	7	7	21	5	5	5	5	5	5	5	35	5	5	5	5	5	5	5	35	5	5	5	5	5	5
450	2	16	4	170	75	7	7	7	7	7	7	42	7	7	7	7	7	35	7	7	7	7	28	7	7	7	21	5	5	5	5	5	5	5	35	5	5	5	5	5	5	5	35	5	5	5	5	5	5
451	2	16	4	156	49	1	1	1	1	1	1	6	1	1	1	1	1	5	1	1	1	1	4	1	1	1	3	2	2	2	2	2	2	2	14	2	2	2	3	4	3	3	19	3	2	2	2	2	2
452	1	16	4	186	45	3	3	3	3	3	7	22	7	6	3	6	3	25	3	3	3	3	12	3	3	3	9	4	4	4	4	4	4	4	28	4	4	4	4	4	4	4	28	4	4	4	4	4	4
453	2	16	4	160	42	4	4	4	4	4	4	24	4	4	4	4	4	20	4	4	4	4	16	4	4	4	12	3	3	3	3	3	3	3	21	3	3	3	3	3	3	3	21	3	3	3	3	3	3
454	2	16	4	158	47	1	1	1	1	1	1	6	1	1	1	1	1	5	1	1	1	1	4	1	1	1	3	1	1	1	1	1	1	1	7	1	1	1	1	1	1	3	9	1	1	2	2	1	2
455	2	16	4	156	92	4	4	4	4	4	4	24	4	4	4	4	4	20	4	4	4	4	16	4	4	4	12	3	3	3	3	3	3	3	21	3	3	3	3	3	3	3	21	3	3	3	3	3	3
456	2	15	4	170	60	1	1	1	1	1	1	6	1	1	7	1	1	11	1	1	1	1	4	6	6	1	13	2	2	2	2	2	2	2	14	2	2	2	2	2	2	2	14	2	2	2	2	2	2
457	2	17	4	170	52	3	3	3	3	3	3	18	3	3	3	3	2	14	2	2	2	2	8	2	2	2	6	2	2	2	2	2	2	2	14	2	2	2	2	2	2	2	14	2	2	2	2	2	2
458	2	16	4	170	49	4	4	4	4	4	4	24	4	4	4	4	4	20	5	4	4	4	17	4	4	4	12	3	4	4	3	3	4	4	25	3	2	2	3	4	4	3	21	3	2	3	2	3	3
459	2	16	4	165	55	6	6	7	7	6	6	38	6	6	7	7	5	31	6	7	5	6	24	6	6	6	18	4	3	3	3	3	3	3	22	3	3	3	3	3	3	3	21	3	3	3	3	3	3
460	1	15	4	174	90	7	7	7	7	7	7	42	7	7	7	7	7	35	7	7	7	7	28	7	7	7	21	5	5	5	5	5	5	5	35	5	5	5	5	5	5	5	35	5	5	5	5	5	5
461	2	16	4	165	48	4	4	4	5	4	4	25	4	5	5	4	4	22	4	4	4	5	17	4	4	4	12	3	3	3	3	3	3	3	21	3	3	3	3	3	3	3	21	3	3	3	3	3	3
462	2	15	4	167	53	2	2	2	2	2	2	12	2	2	2	2	2	10	2	2	2	2	8	2	2	2	6	4	4	4	4	4	4	4	28	4	4	4	4	4	4	4	28	4	4	4	4	4	4
463	1	16	4	162	57	2	1	1	2	3	2	11	2	2	2	2	7	15	7	7	7	7	28	7	7	7	21	5	5	5	5	5	5	5	35	5	5	5	5	5	5	5	35	5	5	5	5	5	5
464	2	15	4	165	55	7	7	7	7	7	7	42	7	7	7	7	7	35	7	7	7	7	28	7	7	7	21	1	1	3	3	3	3	3	17	3	3	3	3	3	3	3	21	3	3	3	3	3	3
465	2	16	4	175	85	3	3	3	3	3	3	18	3	3	6	3	3	18	4	4	4	4	16	4	4	4	12	3	3	3	3	3	3	3	21	3	3	3	3	3	3	3	21	3	3	3	3	3	3
466	1	16	4	181	55	4	4	4	5	4	4	25	5	4	4	4	4	21	4	4	4	4	16	4	4	4	12	3	3	3	3	3	3	3	21	3	3	3	3	3	3	3	21	3	3	3	3	3	3
467	1	16	4	173	60	1	2	2	2	2	4	13	5	4	7	2	5	23	1	1	1	6	9	4	4	4	12	5	3	3	4	3	4	4	26	4	4	4	4	4	4	4	28	4	4	4	4	4	4
468	2	15	4	162	47	4	4	4	5	4	4	25	4	4	6	4	4	22	4	4	4	4	16	4	4	4	12	4	4	4	4	4	4	4	28	4	4	4	4	4	4	2	26	2	3	3	3	2	3
469	2	15	4	159	53	6	6	6	6	6	6	36	6	6	6	6	6	30	6	6	6	6	24	6	6	6	18	5	4	5	5	5	5	5	34	5	5	5	5	5	4	4	33	4	4	4	4	4	4
470	2	16	4	155	40	2	3	4	4	4	4	21	4	7	7	2	7	27	1	1	1	5	8	5	5	2	12	3	2	3	2	2	2	1	15	5	5	5	2	5	5	5	32	5	5	5	5	5	5
471	1	14	2	172	60	4	4	4	4	4	4	24	4	4	4	4	4	20	4	4	4	4	16	4	4	4	12	3	3	3	3	3	3	3	21	3	3	3	3	3	3	3	21	3	3	3	3	3	3
472	1	13	2	170	52	1	1	1	1	1	1	6	1	1	1	1	2	6	2	1	2	2	7	2	2	2	6	4	4	4	4	4	4	4	28	4	4	4	4	4	4	4	28	4	4	4	4	4	4
473	1	13	2	166	50	1	1	1	1	1	1	6	1	1	1	1	1	5	1	1	1	1	4	1	1	1	3	2	2	2	2	2	2	2	14	2	2	2	2	2	2	2	14	2	2	2	2	2	2
474	1	14	2	177	80	7	7	7	7	7	7	42	7	7	7	7	7	35	7	7	7	7	28	7	7	7	21	5	5	5	5	5	5	5	35	5	5	5	5	5	5	5	35	5	5	5	5	5	5
475	1	14	2	180	65	1	1	1	1	1	1	6	1	1	1	1	1	5	1	1	1	1	4	1	1	1	3	2	2	2	2	2	2	2	14	2	2	2	4	2	4	4	20	4	4	2	4	2	2
476	2	13	2	170	60	1	1	1	1	1	1	6	1	1	1	1	1	5	1	1	1	1	4	1	1	1	3	1	1	1	1	1	1	1	7	1	1	1	1	1	1	1	7	1	1	1	1	1	1
477	1	14	2	160	50	1	1	7	1	1	1	12	7	7	1	1	1	17	1	1	1	7	10	1	1	1	3	1	5	5	1	1	1	1	15	3	3	2	3	2	3	3	19	3	3	3	3	3	3
478	1	14	2	157	38	1	1	1	1	1	1	6	1	1	1	1	1	5	1	1	1	1	4	1	1	1	3	1	1	1	1	1	1	1	7	1	1	1	1	1	1	1	7	1	1	1	1	1	1
479	2	14	2	174	60	1	1	1	1	1	1	6	1	1	1	1	1	5	1	1	1	1	4	1	1	1	3	2	2	2	2	2	2	2	14	2	2	2	3	3	3	3	18	3	3	3	3	3	3
480	1	14	2	168	52	3	3	3	3	3	3	18	3	3	3	3	4	16	4	4	4	4	16	4	4	4	12	3	3	3	3	3	3	3	21	3	3	3	3	3	3	3	21	3	3	3	3	3	3
481	2	13	2	165	90	4	4	4	4	4	4	24	4	4	4	4	4	20	4	4	4	4	16	4	4	4	12	4	4	4	4	4	4	4	28	4	4	2	2	2	4	4	22	4	4	4	4	4	4
482	1	14	2	169	54	3	3	5	5	4	5	25	4	4	4	5	5	22	5	5	4	4	18	4	3	3	10	3	3	3	2	3	3	3	20	3	2	3	3	2	3	3	19	3	3	2	4	3	3
483	2	13	1	168	46	4	4	4	4	4	4	24	4	4	4	4	4	20	4	4	4	4	16	4	4	4	12	4	4	4	4	4	4	4	28	4	4	4	3	4	3	4	26	3	4	3	4	3	4
484	1	13	2	158	48	6	6	6	6	6	6	36	6	6	6	6	6	30	6	6	6	6	24	6	6	6	18	4	4	4	4	4	4	4	28	4	4	4	4	4	4	4	28	4	4	4	4	4	4
485	1	13	2	170	55	5	5	4	4	4	4	26	4	4	4	4	4	20	4	4	4	4	16	4	4	4	12	4	1	1	1	3	3	1	14	1	1	1	1	1	1	1	7	1	1	1	1	1	1
486	2	14	3	165	54	4	4	4	6	4	4	26	4	6	4	4	4	22	4	4	4	4	16	4	4	4	12	3	3	3	3	3	3	3	21	3	3	3	3	3	3	3	21	3	3	3	3	3	3
487	2	13	2	160	49	3	3	3	3	3	3	18	3	3	3	3	3	15	3	3	3	3	12	3	3	3	9	3	3	3	3	3	3	3	21	3	3	3	2	2	3	3	19	2	2	2	2	2	2
488	1	13	2	168	85	3	3	5	5	3	2	21	2	6	6	5	5	24	5	5	5	3	18	6	6	5	17	3	3	3	4	3	3	3	22	3	3	3	4	2	4	4	23	4	4	3	3	3	3
489	1	14	2	176	75	3	3	3	3	3	3	18	3	3	3	3	3	15	3	3	3	3	12	3	3	3	9	4	4	4	4	4	4	4	28	4	4	4	2	2	2	2	20	2	2	2	2	2	2
490	1	14	2	173	65	6	6	7	6	5	4	34	5	7	5	7	6	30	7	7	5	6	25	5	4	6	15	3	3	3	3	3	3	3	21	3	3	3	3	3	3	3	21	3	3	3	3	3	3
491	1	15	3	187	60	7	7	7	7	7	7	42	1	1	1	7	6	16	2	2	2	6	12	6	6	6	18	3	3	3	3	3	3	3	21	3	3	3	3	3	3	3	21	3	3	3	3	3	3
492	2	14	2	155	47	5	5	5	5	5	5	30	5	5	5	5	4	24	4	4	4	5	17	4	4	4	12	3	3	3	3	3	3	3	21	3	3	3	4	4	4	4	25	4	4	4	4	4	4
493	1	14	2	180	64.9	1	1	1	1	1	1	6	1	1	1	7	7	17	1	1	1	1	4	1	1	1	3	1	1	1	1	1	1	1	7	1	1	1	5	5	5	5	23	5	5	5	5	5	5
494	1	13	2	170	60	1	1	3	3	2	2	12	3	3	3	3	2	14	2	2	2	2	8	2	2	2	6	3	3	3	2	2	2	3	18	1	3	2	2	2	3	3	16	1	1	1	1	3	3
495	2	14	2	157	47	4	4	6	6	6	6	32	6	6	6	6	6	30	6	6	6	6	24	6	6	6	18	3	3	3	3	3	3	3	21	3	3	3	2	3	3	3	20	3	3	3	3	3	3
496	1	14	2	175	50	4	4	4	4	4	4	24	4	4	4	4	4	20	4	4	4	4	16	4	4	4	12	3	2	3	1	3	3	3	18	3	2	2	2	2	3	3	17	3	3	3	3	3	3
497	2	13	2	159	50	1	5	5	5	1	1	18	1	5	5	1	7	19	1	1	1	4	7	1	1	1	3	3	3	3	2	2	2	2	17	3	3	3	3	3	3	3	21	3	3	2	3	3	3
498	1	14	2	175	68	1	2	2	1	1	2	9	2	2	1	1	3	9	2	2	2	2	8	2	2	4	8	2	3	3	1	2	2	2	15	5	5	2	5	5	5	5	32	4	4	4	4	4	4
499	2	14	2	155	45	2	2	2	2	2	2	12	2	2	6	6	2	18	5	2	2	2	11	2	2	2	6	2	4	4	2	3	2	2	19	4	4	2	4	3	4	4	25	4	4	4	3	3	4
500	1	12	2	155	50	4	4	4	4	4	4	24	4	4	4	4	4	20	4	4	4	4	16	4	4	4	12	3	3	3	3	3	3	3	21	3	3	3	3	3	3	3	21	3	3	3	3	3	3
501	2	14	2	168	60	2	3	3	5	3	2	18	3	2	2	3	4	14	2	3	3	2	10	1	4	3	8	4	3	3	2	3	3	2	20	4	2	3	3	3	3	3	21	2	2	3	4	3	3
502	1	14	2	184	80	6	6	6	6	6	6	36	6	6	6	6	5	29	5	5	5	5	20	5	5	5	15	4	4	4	4	4	4	4	28	4	4	4	4	4	4	4	28	4	4	4	4	4	4
503	1	13	2	171	82	2	1	2	2	2	2	11	3	6	4	5	4	22	2	2	4	2	10	4	4	2	10	2	3	3	1	3	2	2	16	5	5	4	5	2	5	5	31	2	2	2	3	3	4
504	2	14	2	160	49	1	1	1	1	1	2	7	2	7	1	7	7	24	1	1	1	1	4	1	1	1	3	1	1	1	1	1	1	1	7	5	2	5	4	4	4	5	29	1	3	1	5	5	5
505	2	14	2	164	58	1	1	1	1	1	5	10	5	7	5	4	6	27	1	1	1	1	4	6	6	4	16	2	3	3	1	3	1	2	15	5	4	4	4	4	4	4	29	4	4	2	4	4	4
506	1	13	2	162	50	6	5	6	6	6	6	35	6	6	6	6	6	30	6	6	6	6	24	5	6	6	17	4	4	4	4	4	4	4	28	4	4	4	4	4	5	4	29	4	4	4	4	4	4
507	2	14	2	148	91	7	6	7	7	7	7	41	7	7	7	7	6	34	6	7	7	7	27	7	7	7	21	5	5	5	5	5	5	5	35	5	5	5	5	5	5	5	35	5	5	5	5	5	5
508	2	13	2	169	56	5	5	6	6	5	5	32	6	7	6	7	7	33	7	6	6	7	26	6	6	5	17	5	5	5	5	5	5	5	35	5	5	5	5	5	5	5	35	5	5	5	5	5	5
509	1	13	2	178	60	7	7	7	7	7	7	42	7	7	7	7	7	35	7	7	7	7	28	7	7	7	21	5	5	5	5	5	5	5	35	5	5	5	5	5	5	5	35	5	5	5	5	5	5
510	2	13	2	161	45	7	7	7	7	7	7	42	7	7	7	7	7	35	7	7	7	7	28	7	7	7	21	5	5	5	5	5	5	5	35	5	5	5	5	5	5	5	35	5	5	5	5	5	5
511	1	14	2	180	64	7	7	7	7	7	7	42	7	7	7	7	7	35	7	7	7	7	28	7	7	7	21	5	5	5	5	5	5	5	35	5	5	5	5	5	5	5	35	5	5	5	5	5	5
512	1	14	2	145	35	7	1	1	3	3	3	18	3	5	5	5	5	23	5	5	2	5	17	4	4	7	15	3	3	3	3	3	3	3	21	3	3	3	4	3	4	3	23	4	3	4	3	4	3
513	1	14	2	171	57.62	6	6	6	6	6	6	36	6	6	5	5	5	27	6	6	6	7	25	7	7	7	21	5	5	5	5	5	5	5	35	5	5	5	4	5	4	5	33	5	5	5	5	5	5
514	1	13	2	164	55	5	6	6	6	7	6	36	6	6	6	3	4	25	5	5	5	5	20	5	5	5	15	4	4	4	4	4	4	4	28	4	4	4	4	4	4	4	28	4	4	4	4	4	4
515	2	13	2	156	48	6	6	6	6	6	6	36	6	6	6	6	5	29	5	5	5	5	20	5	5	5	15	3	3	3	3	3	3	3	21	3	3	3	3	3	3	3	21	3	3	3	3	3	3
516	1	14	2	176	53	7	7	7	7	7	7	42	7	7	7	7	7	35	7	7	7	7	28	7	7	7	21	5	5	5	5	5	5	5	35	5	5	5	5	5	5	5	35	5	5	5	5	5	5
517	1	13	2	162	65	4	4	4	5	4	4	25	4	4	4	4	4	20	4	4	4	4	16	4	4	4	12	4	4	4	4	4	4	4	28	4	4	4	4	4	4	4	28	4	4	4	4	4	4
518	2	13	2	155	50	5	5	5	5	5	5	30	5	5	5	5	5	25	5	6	6	5	22	5	5	5	15	3	3	3	3	3	3	3	21	3	3	3	3	3	3	3	21	3	3	3	3	3	3
519	2	14	2	157	48	6	6	6	6	6	6	36	6	6	6	6	6	30	6	6	6	6	24	6	6	6	18	4	4	4	4	4	4	4	28	4	4	4	4	4	4	4	28	4	4	4	4	4	4
520	1	13	2	173	70	7	7	7	7	7	7	42	7	7	7	7	7	35	7	7	7	7	28	7	7	7	21	5	5	5	5	5	5	5	35	5	5	5	5	5	5	5	35	5	5	5	5	5	5
521	2	14	2	158	48	5	4	6	6	6	6	33	6	6	6	6	4	28	6	6	6	6	24	6	6	6	18	5	5	5	5	5	5	5	35	4	5	5	5	3	4	5	31	5	5	5	5	5	5
522	2	14	2	165	55	7	7	7	7	7	7	42	7	7	7	7	7	35	7	7	7	7	28	7	7	7	21	5	5	5	5	5	5	5	35	5	5	5	5	5	5	5	35	5	5	5	5	5	5
523	2	13	2	162	49	6	6	6	6	6	5	35	6	6	6	6	5	29	4	6	5	7	22	6	6	6	18	3	3	3	3	3	3	3	21	4	4	4	4	4	3	3	26	3	3	3	3	3	4
524	1	14	2	165	55	4	4	4	4	4	4	24	4	4	4	4	4	20	4	4	4	4	16	4	4	4	12	3	4	4	4	4	4	4	27	4	4	2	4	4	4	4	26	4	4	4	4	4	4
525	2	13	2	159.53	62	4	4	4	4	4	4	24	4	4	4	4	4	20	4	4	4	4	16	4	4	4	12	3	3	3	3	3	3	3	21	3	3	3	3	3	3	3	21	3	3	3	3	3	3
526	2	15	2	172	75	4	4	4	4	4	4	24	4	4	4	4	4	20	4	4	4	4	16	4	4	4	12	3	3	3	3	3	3	3	21	3	3	3	3	3	3	3	21	3	3	3	3	3	3
527	1	14	2	165	45	6	6	6	7	6	7	38	6	6	6	7	6	31	5	7	6	7	25	4	5	7	16	4	4	5	5	3	3	4	28	3	5	2	4	5	4	5	28	4	4	4	5	5	3
528	2	14	2	157	53	3	3	3	3	3	3	18	3	3	3	3	4	16	3	3	4	3	13	4	7	3	14	2	2	2	2	2	2	2	14	2	2	2	2	2	2	2	14	2	2	2	2	2	2
529	2	13	2	160	60	6	6	6	6	6	6	36	5	6	4	5	7	27	7	7	7	7	28	7	7	7	21	5	5	5	5	5	5	5	35	5	5	5	5	5	5	5	35	5	5	5	5	5	5
530	1	14	2	165	70	2	2	2	2	2	2	12	2	2	2	2	4	12	4	4	4	4	16	4	4	4	12	5	5	5	5	5	5	5	35	5	5	5	5	5	5	5	35	5	5	5	5	5	5
531	1	13	2	162	57	5	5	5	5	5	5	30	5	5	5	5	5	25	5	5	5	5	20	5	5	5	15	3	3	3	3	3	3	3	21	3	3	3	3	3	3	3	21	3	3	3	3	3	3
532	2	13	2	156	41	1	1	2	7	1	1	13	1	7	7	1	1	17	1	1	5	2	9	1	1	1	3	1	5	5	1	4	3	3	22	4	3	1	1	1	4	3	17	1	1	2	5	5	5
533	1	15	2	175	52	7	7	7	7	7	1	36	7	7	7	6	7	34	7	7	7	7	28	7	7	6	20	5	5	5	5	5	5	5	35	5	5	5	5	5	5	5	35	5	5	5	5	5	5
534	2	14	2	160	40	5	7	6	6	6	5	35	7	7	7	7	4	32	7	7	7	7	28	5	5	5	15	5	5	5	5	5	5	5	35	4	5	5	5	5	5	5	34	5	5	5	5	5	5
535	1	13	2	173	72	1	6	7	7	7	5	33	5	5	3	1	4	18	6	7	5	6	24	5	1	1	7	5	5	5	5	5	5	5	35	5	5	5	5	5	5	5	35	5	5	5	5	5	5
536	1	14	2	168	62	4	5	5	5	5	5	29	6	6	6	6	4	28	4	5	6	7	22	6	6	4	16	3	3	3	3	3	3	3	21	3	4	4	4	3	3	3	24	4	3	3	3	4	2
537	1	14	2	160	60	7	7	7	7	7	7	42	7	7	7	7	7	35	7	7	7	7	28	7	7	7	21	5	5	5	5	5	5	5	35	5	5	5	5	5	5	5	35	5	5	5	5	5	5
538	2	13	2	158	78	5	5	5	5	5	5	30	7	7	7	7	4	32	2	6	6	6	20	5	5	5	15	5	5	5	4	5	4	5	33	5	5	5	5	4	5	5	34	4	4	4	4	4	4
539	1	14	2	174	55	4	1	1	4	4	4	18	4	4	4	4	6	22	6	6	6	6	24	6	6	6	18	3	3	3	3	3	3	3	21	3	3	3	3	3	3	3	21	3	3	3	3	3	3
540	2	14	2	156	46	4	4	4	4	4	4	24	4	4	4	4	4	20	4	4	4	4	16	4	4	4	12	4	4	4	4	4	4	4	28	4	4	4	4	4	4	4	28	4	4	4	4	4	4
541	1	14	3	170	55	7	7	7	7	7	7	42	7	7	7	7	7	35	7	7	7	7	28	7	7	7	21	5	5	5	5	5	5	5	35	5	5	5	5	5	5	5	35	5	5	5	5	5	5
542	1	15	2	166	69	5	5	5	5	5	5	30	5	5	5	5	5	25	5	5	5	7	22	5	4	3	12	3	3	3	3	3	3	3	21	3	3	3	1	1	1	1	13	5	5	5	5	5	5
543	2	14	2	165	51	5	6	6	6	6	6	35	6	6	6	6	5	29	5	5	6	5	21	5	5	5	15	3	3	4	4	4	4	4	26	4	4	3	3	2	3	3	22	3	3	3	3	3	3
544	1	13	2	167	44	6	6	6	7	7	7	39	7	6	5	7	6	31	6	6	6	6	24	6	6	6	18	3	3	3	3	3	3	3	21	3	3	3	4	4	4	4	25	4	4	4	4	4	4
545	2	14	2	155	40	2	2	2	2	2	2	12	2	2	2	2	5	13	5	5	5	5	20	5	5	5	15	4	4	4	4	4	4	4	28	4	4	4	3	3	3	3	24	3	3	3	3	3	3
546	1	14	2	160	48	7	7	7	7	7	7	42	7	7	7	7	7	35	7	7	7	7	28	7	7	7	21	5	5	5	5	5	5	5	35	5	5	5	5	5	5	4	34	5	5	5	4	5	5
547	2	14	2	159	40	6	5	6	5	5	6	33	7	7	5	5	4	28	6	6	5	6	23	4	5	5	14	3	3	3	3	3	3	3	21	3	3	3	3	3	3	3	21	3	3	3	3	3	3
548	2	14	2	164	45	4	4	5	5	4	4	26	6	6	4	5	5	26	5	6	4	5	20	4	3	4	11	3	3	4	3	3	3	3	22	3	3	3	3	3	3	3	21	3	3	3	3	3	3
549	1	17	5	167	60	7	7	7	7	7	7	42	7	7	7	7	7	35	7	7	7	7	28	7	7	7	21	5	5	5	5	5	5	5	35	5	5	5	5	5	5	5	35	5	5	5	5	5	5
550	2	16	5	164	55	7	7	7	7	7	7	42	7	7	7	7	7	35	7	7	7	7	28	7	7	7	21	5	5	5	5	5	5	5	35	5	5	5	5	5	5	5	35	5	5	5	5	5	5
551	1	17	5	155	50	7	7	7	7	7	7	42	7	7	7	7	7	35	7	7	7	7	28	7	7	7	21	5	5	5	5	5	5	5	35	5	5	5	5	5	5	5	35	5	5	5	5	5	5
552	1	17	5	182	91.5	2	2	2	2	2	6	16	2	2	2	2	4	12	4	4	4	4	16	4	4	4	12	3	3	3	3	3	3	3	21	3	3	3	3	3	3	3	21	3	3	3	3	3	3
553	2	16	5	170	48	7	7	7	7	7	7	42	7	7	7	7	7	35	7	7	7	7	28	7	7	7	21	5	5	5	5	5	5	5	35	5	5	5	1	2	5	5	28	5	5	2	5	5	1
554	2	16	5	167	52	7	7	7	7	7	7	42	7	7	7	7	7	35	7	7	7	7	28	7	7	7	21	5	5	5	5	5	5	5	35	5	5	5	5	5	5	5	35	5	5	5	5	5	5
555	1	17	5	180	65	7	7	7	7	7	7	42	7	7	7	7	7	35	7	7	7	7	28	7	7	7	21	5	5	5	5	5	5	5	35	5	5	5	5	5	5	5	35	5	5	5	5	5	5
556	1	16	5	170	60	7	7	7	7	7	7	42	4	4	4	7	4	23	4	4	4	4	16	4	4	4	12	3	3	3	3	3	3	3	21	3	3	3	3	3	3	1	19	1	1	3	1	1	3
557	1	16	5	175	80	4	4	4	4	4	4	24	4	4	4	4	4	20	4	4	4	4	16	4	4	4	12	3	3	3	3	3	3	3	21	3	3	3	3	3	3	3	21	3	3	3	3	3	3
558	1	16	5	170	72	7	7	7	7	7	7	42	7	7	7	7	7	35	7	7	7	7	28	7	7	7	21	5	5	5	5	5	5	5	35	5	5	5	5	5	5	5	35	5	2	2	5	5	5
559	2	17	5	163	63	7	7	7	7	7	7	42	7	7	7	7	7	35	7	7	7	7	28	7	7	7	21	5	5	5	5	5	5	5	35	5	5	5	5	2	5	5	32	5	5	5	5	5	5
560	2	17	5	179	52	7	7	7	7	7	7	42	7	7	7	7	7	35	7	7	7	7	28	7	7	7	21	5	5	5	5	5	5	5	35	5	5	5	5	5	5	5	35	5	5	5	5	5	5
561	1	18	5	175	54	4	4	4	4	4	4	24	4	4	4	4	4	20	4	4	4	4	16	4	4	4	12	4	4	4	4	4	4	4	28	4	4	4	1	4	4	1	22	4	4	4	4	4	4
562	1	16	5	175	67	5	5	5	5	6	6	32	6	6	6	6	7	31	7	7	7	7	28	7	7	7	21	5	5	5	5	5	5	5	35	5	5	5	2	3	5	2	27	5	5	5	5	5	5
563	2	17	5	160	53	7	7	7	7	7	7	42	7	7	7	7	7	35	7	7	7	7	28	7	7	7	21	5	5	5	5	5	5	5	35	5	5	2	2	2	4	4	24	2	4	4	4	4	3
564	2	16	5	158	50	4	4	4	4	4	4	24	4	4	4	4	5	21	5	5	5	5	20	5	5	5	15	3	3	3	3	3	3	3	21	1	2	2	2	2	3	2	14	2	2	2	3	3	2
565	1	17	5	180	80	4	4	2	4	4	4	22	4	4	4	4	4	20	4	4	4	4	16	4	4	4	12	3	3	3	3	3	3	3	21	3	3	3	3	3	3	3	21	3	3	3	3	3	3
566	2	16	5	163	49	7	7	7	7	7	7	42	7	7	7	7	7	35	7	7	7	7	28	7	7	7	21	5	5	5	5	5	5	5	35	5	5	5	5	5	5	5	35	5	5	5	5	5	5
567	1	17	5	176	65	6	6	6	4	4	6	32	5	5	5	6	6	27	6	6	6	6	24	6	6	6	18	3	3	3	3	3	3	3	21	4	4	4	2	2	4	4	24	2	2	4	4	4	4
568	1	17	5	190	100	7	7	7	7	7	7	42	7	7	7	7	7	35	7	7	7	7	28	7	7	7	21	5	5	5	5	5	5	5	35	5	5	5	5	5	5	5	35	5	5	5	5	5	5
569	2	17	5	168	57	6	6	7	7	7	7	40	7	7	7	7	7	35	7	7	7	7	28	7	7	7	21	5	5	5	5	5	5	5	35	5	5	5	2	2	2	2	23	3	3	2	3	3	3
570	2	17	5	168	65	6	6	6	6	6	6	36	6	6	6	6	6	30	6	6	6	6	24	6	6	6	18	3	3	3	3	3	3	3	21	2	2	2	2	3	3	3	17	3	2	3	3	2	2
571	2	17	5	160	45	7	7	7	7	7	7	42	7	7	7	7	7	35	7	7	7	7	28	7	7	7	21	5	5	5	5	5	5	5	35	4	4	4	4	1	4	4	25	4	3	4	4	4	3
572	1	17	5	172	75	6	5	6	6	6	6	35	6	6	6	6	6	30	6	6	6	6	24	6	6	6	18	4	4	4	4	4	4	4	28	4	4	4	4	4	4	4	28	4	4	4	4	4	4
573	2	17	5	162.5	55	7	7	7	7	7	7	42	7	7	7	7	7	35	7	7	7	7	28	7	7	7	21	5	5	5	5	5	5	5	35	5	5	5	3	3	3	3	27	3	3	3	3	3	4
574	2	17	5	159	52.5	6	6	6	6	6	6	36	6	6	6	6	6	30	6	6	6	6	24	6	6	6	18	5	5	5	5	5	5	5	35	5	1	2	2	1	2	1	14	3	3	3	3	3	3
575	2	17	5	161.5	67	4	4	7	5	5	6	31	7	7	7	7	5	33	2	3	4	5	14	4	4	6	14	3	5	5	4	4	4	4	29	3	2	2	3	4	4	4	22	3	4	4	5	5	5
576	1	17	5	175	70	5	5	5	5	5	5	30	5	5	5	5	5	25	5	5	5	5	20	5	5	5	15	3	3	3	3	3	3	3	21	2	2	2	2	2	2	2	14	3	3	3	3	3	3
577	2	16	5	173	54	6	6	6	6	6	6	36	6	6	6	6	6	30	6	6	6	6	24	6	6	6	18	4	4	4	4	4	4	4	28	4	4	2	2	3	3	3	21	3	3	3	3	3	3
578	2	17	5	166	54	6	5	6	6	6	6	35	6	6	5	6	6	29	6	6	6	6	24	6	6	6	18	4	4	4	4	4	4	4	28	4	4	4	4	4	4	4	28	4	3	3	3	4	3
579	2	17	5	170	50	7	6	6	6	6	6	37	6	4	5	6	4	25	5	6	6	6	23	6	6	6	18	5	5	5	5	5	5	5	35	5	5	5	4	4	5	5	33	5	5	5	5	5	5
580	1	17	5	180	80	7	7	7	7	7	7	42	7	7	7	7	7	35	7	7	7	7	28	7	7	7	21	5	5	5	5	5	5	5	35	5	5	5	1	5	5	5	31	5	5	5	5	5	5
581	2	17	5	165	60	5	5	6	6	5	7	34	7	6	6	6	6	31	6	6	6	6	24	6	6	6	18	4	5	4	4	4	4	4	29	3	2	2	2	2	2	4	17	4	4	4	4	4	4
582	1	17	5	170	80	4	4	4	4	4	4	24	4	4	4	4	4	20	4	4	4	4	16	4	4	4	12	2	2	2	3	3	3	3	18	3	3	3	3	3	3	3	21	3	3	3	3	3	3
583	2	16	5	158	52	7	7	7	7	7	7	42	7	7	7	7	5	33	7	7	7	7	28	7	7	7	21	5	5	5	5	5	5	5	35	5	2	1	1	1	3	1	14	1	1	5	5	5	4
584	2	16	5	163	52	4	4	6	6	4	4	28	6	6	4	7	5	28	7	7	5	7	26	4	6	6	16	5	5	5	5	5	5	5	35	5	2	2	2	5	5	2	23	4	4	3	4	4	4
585	2	16	5	158	45	4	4	4	5	4	4	25	4	4	4	4	4	20	4	4	4	4	16	4	4	4	12	5	5	5	5	5	5	5	35	5	5	5	5	5	5	5	35	5	5	5	5	5	5
586	2	17	5	160	45	6	6	6	6	6	6	36	6	6	6	6	5	29	7	7	7	7	28	6	7	6	19	5	4	4	4	4	5	5	31	4	2	2	3	2	3	3	19	4	4	4	4	4	4
587	1	17	5	181	61	6	5	6	6	6	6	35	4	5	4	5	5	23	6	6	6	6	24	6	6	5	17	4	4	4	5	4	5	5	31	4	3	3	4	4	4	4	26	4	3	4	4	4	3
588	1	16	4	160	52	7	7	7	7	7	7	42	7	7	7	7	7	35	7	7	7	7	28	7	7	7	21	5	5	5	5	5	5	5	35	5	5	5	5	5	5	5	35	5	5	5	5	5	5
589	1	17	5	165	63	1	1	1	1	1	1	6	1	1	1	1	1	5	1	1	1	1	4	1	1	1	3	2	2	2	2	3	3	3	17	1	1	1	1	1	2	2	9	3	3	2	1	1	2
590	2	17	5	160	50	5	5	5	5	5	5	30	5	5	5	5	4	24	4	4	4	4	16	4	4	4	12	3	3	3	3	3	3	3	21	3	3	3	1	1	3	1	15	2	3	3	1	3	3
591	1	14	2	169	58	7	7	7	7	7	7	42	7	7	7	7	7	35	7	7	7	7	28	7	7	7	21	4	4	5	3	5	5	5	31	3	5	5	5	5	5	5	33	5	5	5	5	5	5
592	1	14	2	158	42	7	7	7	7	7	7	42	7	7	7	7	7	35	7	7	7	7	28	7	7	7	21	5	5	5	5	5	5	5	35	5	5	5	5	5	5	5	35	5	5	5	5	5	5
593	1	14	2	172	72	7	7	7	7	7	7	42	7	7	7	7	7	35	7	7	7	7	28	7	7	7	21	5	5	5	5	5	5	5	35	5	5	5	5	5	5	5	35	5	5	5	5	5	5
594	2	13	2	158	45	7	7	7	7	7	7	42	7	7	7	7	7	35	7	7	7	7	28	7	7	7	21	5	5	5	5	5	5	5	35	5	5	5	5	5	5	5	35	5	5	5	5	5	5
595	1	13	2	168	49	7	7	7	7	7	7	42	7	7	7	7	7	35	7	7	7	7	28	7	7	7	21	5	5	5	5	5	5	5	35	5	5	5	5	5	5	5	35	5	5	5	5	5	5
596	1	13	2	165	45	7	7	7	7	7	7	42	7	7	7	7	7	35	7	7	7	7	28	7	7	7	21	5	5	5	5	5	5	5	35	5	5	5	5	5	5	5	35	5	5	5	5	5	5
597	1	13	2	175	58	7	7	7	7	7	7	42	7	7	7	7	7	35	7	7	7	7	28	7	7	7	21	5	5	5	5	5	5	5	35	5	5	5	5	5	5	5	35	5	5	5	5	5	5
598	2	14	2	160	50	7	6	7	7	7	7	41	7	7	7	7	6	34	7	7	7	7	28	7	7	7	21	1	1	1	1	1	1	1	7	1	1	1	1	1	1	1	7	1	1	1	1	1	1
599	1	14	2	172	52	6	6	6	6	6	6	36	6	6	6	6	6	30	6	6	6	6	24	6	6	6	18	5	5	5	5	5	4	5	34	4	4	4	4	5	5	4	30	2	2	5	4	4	4
600	1	14	2	165	45	5	5	3	5	5	5	28	5	5	6	7	6	29	6	6	6	6	24	6	6	6	18	5	5	5	5	5	5	5	35	5	5	4	5	5	5	5	34	5	5	5	5	5	5
601	2	14	2	177	55	6	6	6	6	6	6	36	6	6	6	6	6	30	6	6	6	6	24	6	6	6	18	4	4	4	4	4	4	4	28	4	4	4	4	4	4	4	28	4	4	4	4	4	4
602	2	14	2	165	50	7	7	7	7	7	7	42	7	7	7	7	7	35	7	7	7	7	28	7	7	7	21	5	5	5	5	5	5	5	35	5	3	3	3	3	3	3	23	1	1	3	3	3	3
603	2	15	2	172	90	4	4	4	4	4	4	24	4	4	4	4	5	21	5	5	5	5	20	5	5	5	15	4	4	4	4	4	4	4	28	4	4	4	2	2	2	2	20	2	2	2	2	2	2
604	2	14	2	158	51	4	4	5	5	4	4	26	4	4	6	6	4	24	5	5	4	5	19	4	4	4	12	5	5	5	5	5	5	5	35	5	5	5	5	5	5	5	35	5	5	5	5	5	5
605	2	14	2	178	58	7	7	7	7	7	7	42	7	7	7	7	7	35	7	7	7	7	28	7	7	7	21	5	5	5	5	5	5	5	35	5	5	5	5	5	5	5	35	5	5	5	5	5	5
606	1	14	2	166	66	7	7	7	7	7	7	42	7	7	7	7	7	35	7	7	7	7	28	7	7	7	21	5	5	5	5	5	5	5	35	5	5	5	5	5	5	5	35	5	5	5	5	5	5
607	1	13	2	163	46	7	7	7	7	7	7	42	7	7	7	7	7	35	7	7	7	7	28	7	7	7	21	5	5	5	5	5	5	5	35	5	5	5	5	5	5	5	35	5	5	5	5	5	5
608	2	14	2	168	65	7	7	7	7	7	7	42	7	7	7	7	7	35	7	7	7	7	28	7	7	7	21	5	5	5	5	5	5	5	35	5	5	5	5	5	5	5	35	5	5	5	5	5	5
609	1	13	2	165	49	5	7	7	7	7	7	40	7	7	7	7	7	35	7	7	7	7	28	7	7	7	21	5	5	5	5	5	5	5	35	5	5	5	5	5	5	5	35	5	5	5	5	5	5
610	2	14	2	168	52	3	3	5	5	3	3	22	5	5	5	5	5	25	5	5	5	5	20	5	3	3	11	5	5	5	5	5	5	5	35	5	5	5	5	5	5	5	35	5	5	5	5	5	5
611	2	13	2	157	50	7	7	7	7	7	7	42	7	7	7	7	7	35	7	7	7	7	28	7	7	7	21	5	5	5	5	5	5	5	35	5	5	5	5	5	5	5	35	5	5	5	5	5	5
612	2	13	2	160	50	7	7	7	7	7	7	42	7	7	7	7	6	34	7	7	6	7	27	7	6	7	20	5	3	5	5	5	5	5	33	5	5	5	4	5	4	5	33	5	5	5	5	5	5
613	1	13	2	161	48	7	7	7	7	7	7	42	7	7	7	7	7	35	7	7	7	7	28	7	7	7	21	5	5	5	5	5	5	5	35	5	5	5	5	5	5	5	35	5	5	5	5	5	5
614	1	14	2	168.5	55	5	5	6	5	5	6	32	6	6	6	7	4	29	5	5	5	7	22	5	6	7	18	5	5	5	5	5	5	5	35	5	5	5	5	5	5	5	35	5	1	5	5	5	5
615	1	13	2	167	60	7	7	7	7	7	7	42	7	7	7	7	1	29	7	7	7	7	28	7	7	7	21	5	5	5	5	5	5	5	35	5	5	5	5	5	5	5	35	5	5	5	5	5	5
616	1	13	2	155	35	7	7	7	7	7	7	42	4	7	3	5	5	24	6	5	5	5	21	5	5	5	15	5	5	5	5	5	5	5	35	5	5	5	5	5	5	5	35	5	5	5	5	5	5
617	1	14	2	174	54	7	7	7	7	7	7	42	7	7	7	7	7	35	7	7	7	7	28	7	7	7	21	5	5	5	5	5	5	5	35	5	5	5	5	5	5	5	35	5	5	5	5	5	5
618	2	13	2	162	50	6	6	7	7	7	6	39	6	7	7	7	6	33	7	7	7	7	28	6	6	6	18	5	5	5	5	5	5	5	35	4	4	4	3	3	4	3	25	2	2	4	5	4	3
619	2	14	2	163	51	7	7	7	7	7	7	42	7	7	7	7	7	35	7	7	7	7	28	7	7	7	21	5	5	5	5	5	5	5	35	3	3	3	3	4	4	3	23	5	5	5	5	4	2
620	1	13	2	180	73.4	5	3	7	7	7	7	36	7	7	7	4	7	32	6	7	6	7	26	4	4	7	15	5	5	5	5	5	5	5	35	5	5	5	4	3	5	5	32	4	5	3	5	5	5
621	1	14	2	167	45	7	7	7	7	7	5	40	6	6	6	6	7	31	7	7	7	7	28	7	7	6	20	5	5	5	5	5	5	5	35	5	5	5	5	5	5	5	35	5	5	5	5	5	5
622	1	15	2	179	60	6	6	7	7	7	7	40	7	7	6	7	7	34	7	7	7	7	28	7	7	7	21	5	5	5	5	5	5	5	35	5	5	5	5	5	5	5	35	5	5	5	5	5	5
623	2	13	2	162	47	7	7	7	7	7	7	42	7	7	7	7	4	32	6	7	7	7	27	6	7	7	20	5	5	5	5	5	5	5	35	4	3	4	4	4	4	4	27	2	2	4	4	4	3
624	2	14	2	154	47	7	7	7	7	7	7	42	7	7	7	7	7	35	7	7	7	7	28	7	7	7	21	5	5	5	5	5	5	5	35	5	5	5	5	5	5	5	35	5	5	5	5	5	5
625	1	13	2	175	60	6	6	6	5	7	6	36	5	4	6	7	5	27	6	6	6	6	24	6	5	6	17	4	4	4	4	4	4	4	28	4	4	4	3	3	3	3	24	4	4	4	4	4	4
626	2	14	2	163	50	6	3	6	7	6	7	35	7	7	7	7	7	35	7	7	7	7	28	6	6	6	18	4	4	4	4	5	5	5	31	5	4	4	4	4	5	5	31	4	4	5	5	4	4
627	2	14	2	165	58	1	1	1	4	4	2	13	4	4	4	4	2	18	5	5	1	5	16	4	4	4	12	4	4	4	4	4	4	4	28	4	2	1	3	4	4	4	22	4	4	4	2	2	2
628	2	14	2	162	60	5	5	5	5	5	5	30	5	5	5	5	5	25	5	5	5	5	20	5	5	5	15	4	4	4	4	4	4	4	28	4	4	4	4	4	4	4	28	4	4	4	4	4	4
629	1	14	2	175	52	6	6	6	6	6	6	36	6	5	5	4	4	24	6	6	6	6	24	5	5	4	14	5	5	5	5	5	5	5	35	5	5	5	5	5	5	5	35	5	5	5	5	5	5
630	1	14	2	171	52	7	7	7	7	7	7	42	7	7	7	7	7	35	7	7	7	7	28	7	7	7	21	5	5	5	5	5	5	5	35	5	5	5	5	5	5	5	35	5	5	5	5	5	5
631	1	13	2	167	45	5	3	6	6	5	6	31	3	6	6	6	6	27	6	6	3	6	21	6	6	6	18	5	5	5	5	5	5	5	35	5	5	5	5	5	5	5	35	5	5	5	3	5	5
632	2	14	2	157	48	6	5	5	5	5	5	31	5	5	5	5	6	26	6	6	6	6	24	6	6	6	18	3	3	3	3	3	3	3	21	3	3	3	4	3	3	3	22	3	3	3	3	3	3
633	2	14	2	162	59	7	7	7	7	7	7	42	7	7	7	7	7	35	7	7	7	7	28	7	7	7	21	5	5	5	5	5	5	5	35	5	5	5	5	5	5	5	35	5	5	5	5	5	5
634	2	14	2	157	46	7	7	7	7	7	7	42	7	7	7	7	7	35	7	7	7	7	28	7	7	7	21	5	5	5	5	5	5	5	35	5	5	5	5	5	5	5	35	5	5	5	5	5	5
635	1	14	2	175	60	7	7	7	7	7	7	42	7	7	7	7	7	35	7	7	7	7	28	7	7	7	21	3	4	5	4	3	4	3	26	3	5	4	3	5	5	4	29	5	5	3	5	4	4
636	2	14	2	167	60	5	5	5	5	5	5	30	5	5	5	5	7	27	7	7	7	7	28	7	7	7	21	5	5	5	5	5	5	5	35	5	5	5	3	2	2	2	24	2	2	2	2	2	2
637	1	13	2	170	58	7	7	7	7	7	7	42	7	7	7	7	7	35	7	7	7	7	28	7	7	7	21	5	5	5	5	5	5	5	35	5	5	5	5	5	5	5	35	5	5	5	5	5	5
638	2	14	2	164	56	7	7	7	7	7	7	42	7	7	7	7	7	35	7	7	7	7	28	7	7	7	21	5	5	5	5	5	5	5	35	5	5	5	5	5	5	5	35	5	5	5	5	5	5
639	1	13	2	170	68	7	7	7	7	7	7	42	7	7	7	7	7	35	7	7	7	7	28	7	7	7	21	5	5	5	5	5	5	5	35	5	5	5	5	5	5	5	35	5	5	5	5	5	5
640	1	13	2	176	72	7	7	7	7	7	7	42	7	7	7	7	7	35	7	7	7	7	28	6	7	7	20	3	3	3	3	3	3	3	21	1	1	1	2	2	2	2	11	5	2	3	1	1	2
641	1	14	2	175	75	5	5	5	5	5	4	29	5	5	5	4	5	24	5	5	4	4	18	4	4	4	12	3	3	3	3	3	3	3	21	3	2	2	2	3	3	3	18	2	3	3	3	2	3
642	1	13	2	168	50	3	5	6	6	3	4	27	6	7	6	5	5	29	4	6	5	6	21	5	7	5	17	3	3	2	4	4	3	3	22	1	1	1	2	2	3	3	13	5	5	4	4	4	4
643	1	14	2	172	56	7	7	7	7	7	7	42	7	7	7	7	7	35	7	7	7	7	28	7	7	7	21	5	5	5	5	5	5	5	35	5	5	5	5	5	5	5	35	5	5	5	5	5	5
644	1	13	2	166	65	4	4	7	4	4	4	27	4	4	7	7	7	29	7	7	7	7	28	7	7	7	21	5	5	5	5	5	5	5	35	5	5	5	5	5	5	5	35	5	5	5	5	5	5
645	2	14	2	160	60	6	6	6	6	6	6	36	6	6	6	6	6	30	6	6	6	6	24	6	6	6	18	5	5	5	5	5	5	5	35	5	5	5	5	5	5	5	35	5	5	5	5	5	5
646	1	14	2	167	60	5	1	3	3	1	1	14	3	5	6	6	6	26	1	1	1	6	9	4	3	2	9	4	3	5	5	5	5	5	32	5	5	5	5	5	5	5	35	5	5	5	5	5	5
647	2	14	2	156	45	7	7	7	7	7	7	42	7	7	7	7	7	35	7	7	7	7	28	7	7	7	21	5	5	5	5	5	5	5	35	5	5	5	5	5	5	5	35	5	5	5	5	5	5
648	2	13	2	165	44	3	4	5	6	6	6	30	6	6	6	6	6	30	6	6	6	6	24	6	6	6	18	5	5	5	5	5	5	5	35	5	5	5	5	5	5	5	35	5	5	5	5	5	5
649	2	14	2	162	47	7	7	7	7	7	7	42	7	7	7	7	7	35	7	7	7	7	28	7	7	7	21	5	5	5	5	5	5	5	35	5	5	5	5	5	5	5	35	5	5	5	5	5	5
650	2	13	2	158	42	3	4	5	4	4	4	24	6	7	4	7	4	28	3	3	5	3	14	6	7	6	19	4	4	4	3	4	3	4	26	5	5	4	5	5	5	5	34	5	5	5	5	5	5
651	1	14	2	170	50	2	4	5	5	5	4	25	5	6	6	5	6	28	3	5	6	5	19	2	2	5	9	2	3	3	2	3	3	3	19	1	1	1	1	2	2	3	11	3	3	3	2	3	4
652	1	14	2	162	52.5	7	7	7	7	7	7	42	7	7	7	7	7	35	7	7	7	7	28	7	7	7	21	5	5	5	5	5	5	5	35	5	5	5	5	5	5	5	35	5	5	5	5	5	5
653	1	14	2	177	58	7	7	7	7	7	7	42	7	7	7	7	7	35	7	7	7	7	28	7	7	7	21	5	5	5	5	5	5	5	35	5	5	4	4	4	4	4	30	4	4	4	4	4	4
654	2	13	2	160	48	6	6	6	6	6	6	36	6	6	6	6	6	30	6	6	6	6	24	6	6	6	18	5	5	5	5	5	5	5	35	5	5	5	5	5	5	5	35	5	5	5	5	5	5
655	2	13	2	162	48	7	7	7	7	7	7	42	7	7	7	7	7	35	7	7	7	7	28	7	7	7	21	5	5	5	5	5	5	5	35	5	5	5	5	5	5	5	35	5	5	5	5	5	5
656	1	14	2	175	53	6	6	6	6	6	6	36	6	6	6	6	6	30	6	6	6	6	24	6	6	6	18	3	3	3	3	3	3	3	21	3	3	3	3	3	3	3	21	3	3	3	3	3	3
657	1	13	5	170	58	4	4	4	4	4	4	24	4	4	4	4	4	20	4	4	4	4	16	4	4	4	12	3	3	3	3	3	3	3	21	3	3	3	3	3	3	3	21	3	3	3	3	3	3
658	1	13	2	150	48	5	5	5	5	5	5	30	5	5	7	7	5	29	5	5	5	6	21	5	6	5	16	4	4	5	4	5	4	5	31	4	5	4	5	5	5	5	33	5	5	5	5	5	5
659	1	14	2	162	52	6	5	6	6	6	6	35	6	6	5	6	6	29	6	6	6	6	24	6	6	6	18	5	4	5	4	5	4	4	31	5	5	5	5	5	5	5	35	5	5	4	5	5	5
660	1	14	2	178	53.4	7	7	7	7	7	7	42	7	7	7	7	7	35	7	7	7	7	28	7	7	7	21	5	5	5	5	5	5	5	35	5	5	5	5	5	5	5	35	5	5	5	5	5	5
661	2	14	2	160	52	5	5	5	5	5	5	30	5	5	5	5	5	25	5	5	5	5	20	5	5	5	15	4	4	4	4	4	4	4	28	4	4	4	4	4	4	4	28	4	4	4	4	4	4
662	2	14	2	166	72	5	5	5	5	5	5	30	5	5	5	5	4	24	5	5	5	4	19	1	6	2	9	4	4	4	4	4	4	4	28	4	4	4	4	4	4	4	28	4	4	4	4	4	4
663	1	13	2	168	35	4	4	4	4	4	4	24	4	7	7	4	6	28	6	3	1	4	14	4	4	4	12	3	3	3	3	3	3	3	21	3	3	2	3	3	3	3	20	3	3	3	3	3	3
664	2	14	2	168	60	3	4	5	5	5	5	27	5	5	5	5	5	25	5	5	5	5	20	5	5	5	15	4	4	4	4	4	4	4	28	4	4	4	4	4	4	4	28	4	4	4	4	4	4
665	2	14	2	174	53	7	7	7	7	7	7	42	7	7	7	7	7	35	7	7	7	7	28	7	7	7	21	5	5	5	5	5	5	5	35	5	5	5	5	5	5	5	35	5	5	5	5	3	5
666	2	14	2	160	50	2	2	5	5	5	5	24	5	5	5	5	4	24	4	4	4	4	16	4	4	4	12	3	3	3	3	3	3	3	21	3	3	2	3	3	3	3	20	3	3	3	3	3	3
667	2	14	2	163	48	7	7	7	7	7	7	42	7	7	7	7	7	35	7	7	7	7	28	7	7	7	21	5	5	5	5	5	5	5	35	5	5	5	5	5	5	5	35	5	5	5	5	5	5
668	1	13	2	170	55	7	7	7	7	7	7	42	7	7	7	7	7	35	7	7	7	7	28	7	7	7	21	5	5	5	5	5	5	5	35	5	5	5	5	5	5	5	35	5	5	5	5	5	5
669	2	14	2	170	40	7	7	7	7	7	7	42	7	7	7	7	6	34	6	6	6	6	24	6	6	6	18	3	3	3	3	3	3	3	21	3	3	3	3	3	3	3	21	3	3	3	3	3	3
670	2	13	2	163	53	7	7	7	7	7	7	42	7	7	7	7	7	35	7	7	7	7	28	7	7	7	21	5	5	5	5	5	5	5	35	5	5	5	5	5	5	5	35	5	5	5	5	5	5
671	2	14	2	160	45	4	6	4	6	6	5	31	3	3	3	5	6	20	6	6	5	4	21	4	4	4	12	3	3	3	3	3	3	3	21	3	3	3	4	4	4	4	25	4	4	4	4	4	4
672	1	14	2	163	60	7	7	7	7	7	7	42	7	7	7	7	7	35	7	7	7	7	28	7	7	7	21	5	5	5	5	5	5	5	35	5	5	5	5	5	5	5	35	5	5	5	5	5	5
673	1	14	2	163	46	4	4	4	4	4	4	24	4	4	4	4	4	20	4	4	4	4	16	4	4	4	12	3	3	3	3	3	3	3	21	3	3	1	2	3	3	3	18	3	3	3	3	3	3
674	2	14	2	165	55	7	7	7	7	7	7	42	7	7	7	7	7	35	7	7	7	7	28	7	7	7	21	3	3	3	3	3	3	3	21	3	3	3	3	3	3	3	21	3	3	3	3	3	3
675	1	13	2	168	57	7	7	7	7	7	7	42	7	7	7	7	7	35	7	7	7	7	28	7	7	7	21	5	5	5	5	5	5	5	35	5	5	5	5	5	5	5	35	5	5	5	5	5	5
676	2	13	2	160	40	7	6	7	7	7	7	41	7	7	7	7	7	35	7	7	7	7	28	7	7	7	21	5	5	5	5	5	5	5	35	5	5	4	3	4	5	5	31	5	5	5	5	5	5
677	2	13	2	167	50	6	7	7	7	7	7	41	7	7	7	7	6	34	6	6	6	6	24	6	6	6	18	4	5	5	5	5	5	5	34	5	5	5	5	5	5	5	35	5	5	5	5	5	5
678	2	14	2	163	50	7	7	7	7	7	7	42	7	7	7	7	7	35	7	7	7	7	28	7	7	7	21	5	5	5	5	5	5	5	35	5	5	5	5	5	5	5	35	5	5	5	5	5	5
679	2	14	2	165	50	6	6	6	6	6	6	36	6	6	6	6	6	30	6	6	6	6	24	6	6	6	18	4	4	4	4	4	4	4	28	4	4	4	4	4	4	4	28	4	4	4	4	4	4
680	1	14	2	170	61	7	7	7	7	7	7	42	7	7	7	7	7	35	7	7	7	7	28	7	7	7	21	5	5	5	5	5	5	5	35	5	5	5	5	5	5	5	35	5	5	5	5	5	5
681	2	14	2	160	50	7	7	7	7	7	7	42	7	7	7	7	7	35	7	7	7	7	28	7	7	7	21	5	5	5	5	5	5	5	35	5	5	5	5	5	5	5	35	5	5	5	5	5	5
682	2	13	2	161	47	7	7	7	7	7	7	42	7	7	7	7	7	35	7	7	7	7	28	7	7	7	21	5	5	5	5	5	5	5	35	5	5	5	4	5	5	5	34	3	5	5	5	5	5
683	2	14	2	162	62	3	2	2	2	4	2	15	3	5	6	5	4	23	3	5	5	5	18	4	4	4	12	3	3	3	3	3	3	3	21	3	3	3	3	3	3	3	21	2	2	3	4	3	3
684	1	14	2	165	50	7	7	7	7	7	7	42	7	7	7	7	7	35	7	7	7	7	28	7	7	7	21	5	5	5	5	5	5	5	35	5	5	5	5	5	5	5	35	5	5	5	5	5	5
685	2	14	2	156	40	6	6	6	6	6	6	36	6	6	6	6	6	30	6	6	6	6	24	6	6	6	18	4	4	4	4	4	4	4	28	4	4	4	4	4	4	4	28	4	4	4	4	4	4
686	2	14	2	167	63	5	5	5	5	5	5	30	4	4	5	5	5	23	5	5	5	6	21	4	4	4	12	3	3	3	3	3	3	3	21	3	3	3	3	3	3	3	21	3	3	3	3	3	3
687	1	13	2	155	50	4	4	4	4	4	4	24	4	4	4	4	4	20	4	4	4	5	17	4	4	7	15	3	5	3	3	5	5	5	29	5	3	4	3	5	5	5	30	5	5	5	5	5	5
688	2	14	2	162	47	6	6	7	7	7	4	37	5	7	7	6	7	32	7	5	7	7	26	7	7	6	20	5	3	4	3	5	5	5	30	5	4	5	4	5	5	5	33	5	5	5	3	5	5
689	2	13	2	164	53	6	6	6	6	6	6	36	6	6	6	5	6	29	4	4	4	5	17	5	5	5	15	3	4	5	3	3	3	3	24	5	5	5	5	2	5	5	32	5	5	4	2	3	4
690	2	13	1	168	54	5	5	5	5	5	5	30	5	5	5	5	6	26	6	6	6	6	24	6	6	6	18	3	3	3	3	3	3	3	21	3	3	3	3	3	3	3	21	3	3	3	3	3	3
691	1	12	1	168	75	1	1	1	1	1	1	6	7	7	7	7	7	35	2	2	4	7	15	7	7	7	21	5	5	5	5	5	5	5	35	1	5	5	5	5	5	1	27	5	5	5	5	5	5
692	1	13	1	155	40	4	4	4	4	4	4	24	4	4	4	4	4	20	4	4	4	4	16	4	4	4	12	3	3	3	3	3	3	3	21	3	3	3	3	3	3	3	21	3	3	3	3	3	3
693	1	12	1	162	47	7	7	7	7	7	7	42	7	7	7	7	7	35	7	7	7	7	28	7	7	7	21	5	5	5	5	5	5	5	35	5	5	5	5	5	5	5	35	5	5	5	5	5	5
694	1	13	1	165	35	7	7	7	7	7	7	42	7	7	7	7	1	29	7	7	7	7	28	7	7	7	21	5	5	5	5	5	5	5	35	5	5	5	5	5	5	5	35	5	5	5	5	5	5
695	1	14	1	160	40	5	5	5	5	5	5	30	5	5	5	5	5	25	6	5	4	5	20	6	5	5	16	3	3	4	4	5	4	5	28	4	3	4	3	4	3	4	25	3	2	4	3	3	4
696	1	13	1	158	38	6	6	6	6	6	6	36	6	6	6	6	5	29	5	5	5	5	20	5	5	5	15	3	3	3	3	3	3	3	21	3	3	3	3	3	3	3	21	3	3	3	3	3	3
697	2	13	1	157	47	4	4	4	4	4	4	24	4	4	4	4	4	20	4	4	4	4	16	4	4	4	12	3	3	3	3	3	3	3	21	3	3	3	3	3	3	3	21	3	3	3	3	3	3
698	1	13	1	160	45	7	7	7	7	7	7	42	7	7	7	7	7	35	7	7	7	7	28	7	7	7	21	5	5	5	5	5	5	5	35	5	5	5	5	5	5	5	35	5	5	5	5	5	5
699	2	13	1	162	50	7	7	7	7	7	7	42	7	7	7	7	7	35	7	7	7	7	28	7	7	7	21	5	5	5	5	5	5	5	35	5	5	5	5	5	5	5	35	5	5	5	5	5	5
700	1	12	1	170	62	7	7	7	7	7	7	42	7	7	7	7	7	35	7	7	7	7	28	7	7	7	21	5	5	5	5	5	5	5	35	5	5	5	5	5	5	5	35	5	5	5	5	5	5
701	1	13	1	164	50	4	4	4	4	4	4	24	4	4	4	4	4	20	4	4	4	4	16	4	4	4	12	2	2	4	3	3	3	3	20	3	3	3	4	3	3	3	22	3	3	3	3	3	3
702	2	12	1	159	47	7	7	7	7	7	7	42	7	7	7	7	7	35	7	7	7	7	28	7	7	7	21	5	5	5	5	5	5	5	35	5	5	5	5	5	5	5	35	5	5	5	5	5	5
703	1	13	1	150	35	7	7	7	7	7	7	42	7	7	7	7	7	35	7	7	7	7	28	7	7	7	21	5	5	5	5	5	5	5	35	5	5	5	5	5	5	5	35	5	5	5	5	5	5
704	2	13	1	161.5	43	6	6	6	6	6	2	32	6	6	6	7	6	31	6	6	6	6	24	6	6	6	18	4	5	4	5	4	4	5	31	4	4	3	4	4	5	5	29	5	5	5	4	5	3
705	1	13	1	150	75	3	1	1	1	1	4	11	4	4	7	3	1	19	1	1	1	3	6	1	1	1	3	3	3	3	1	3	1	1	15	3	3	3	3	3	3	3	21	3	3	3	3	3	3
706	2	12	1	144	45	7	7	7	7	7	7	42	7	7	7	7	7	35	7	7	7	7	28	7	7	7	21	5	5	5	5	5	5	5	35	5	5	5	5	5	5	5	35	5	5	5	5	5	5
707	2	13	1	163	50	3	3	2	3	3	3	17	2	3	3	3	3	14	2	3	3	2	10	2	2	2	6	3	2	2	2	3	2	2	16	3	3	3	3	3	3	3	21	3	3	2	3	2	3
708	1	13	1	155	40	7	7	7	7	7	7	42	7	7	7	7	7	35	7	7	7	7	28	7	7	7	21	1	3	3	3	1	1	3	15	3	3	3	5	5	5	5	29	5	5	5	5	5	5
709	2	13	1	157	41	5	5	3	4	3	4	24	3	5	5	4	5	22	3	2	3	5	13	4	4	2	10	4	4	4	2	2	2	4	22	5	5	4	3	3	3	3	26	3	3	3	3	3	3
710	1	12	6	158	36	4	4	4	4	4	4	24	4	4	4	4	4	20	4	4	4	4	16	4	4	4	12	3	3	3	3	3	3	3	21	3	3	3	3	3	3	3	21	3	3	3	3	3	3
711	2	13	1	155	40	3	5	5	4	4	7	28	3	3	3	3	5	17	5	5	5	5	20	5	5	5	15	3	3	3	3	3	3	3	21	3	3	3	3	2	2	3	19	3	3	3	3	3	3
712	2	13	1	160	52	4	4	4	4	4	4	24	4	5	4	4	4	21	4	5	4	5	18	4	4	4	12	4	4	4	4	4	4	4	28	4	4	4	4	4	4	4	28	4	4	4	4	4	4
713	2	13	1	157	48	6	6	6	6	6	6	36	6	6	6	6	6	30	6	6	6	6	24	6	6	6	18	5	5	5	5	5	5	5	35	5	5	5	5	5	5	5	35	5	5	5	5	5	5
714	2	13	1	165	54	7	7	7	7	7	7	42	7	7	7	7	7	35	7	7	7	7	28	7	7	7	21	3	3	3	3	3	3	3	21	3	3	3	3	3	3	3	21	3	3	3	3	3	3
715	2	12	1	168	52	2	2	2	2	2	2	12	2	2	2	2	2	10	2	2	2	2	8	2	2	2	6	4	4	4	4	4	4	4	28	4	4	4	4	4	4	4	28	4	4	4	4	4	4
716	2	13	1	158	53	3	3	3	3	3	3	18	3	6	6	3	3	21	3	3	3	3	12	3	3	3	9	2	3	3	3	3	2	2	18	3	3	3	3	3	3	3	21	3	3	3	3	3	3
717	2	13	1	160	70	1	1	1	1	1	1	6	7	7	7	7	4	32	5	6	3	6	20	4	6	4	14	1	3	3	3	3	3	3	19	3	3	3	3	3	3	3	21	3	3	3	3	3	3
718	2	13	1	165	42	3	3	4	3	3	3	19	3	3	3	3	3	15	3	3	3	3	12	3	3	3	9	2	3	3	2	3	2	2	17	3	3	3	3	4	3	3	22	2	3	3	3	3	3
719	2	13	1	167	50	5	5	6	5	5	3	29	6	6	6	6	6	30	6	6	6	6	24	5	5	5	15	4	4	4	4	4	4	4	28	4	4	4	4	4	4	4	28	4	4	4	4	3	3
720	1	13	1	162	50	1	1	5	1	1	1	10	7	7	7	7	7	35	1	4	4	4	13	4	4	4	12	4	4	4	4	4	4	4	28	4	4	4	4	4	4	4	28	4	4	4	4	4	4
721	2	13	1	150	40	6	4	5	6	6	6	33	6	6	6	6	5	29	6	6	6	6	24	6	6	6	18	3	4	4	3	3	3	3	23	3	3	3	3	3	3	3	21	3	3	3	3	3	3
722	2	12	1	162	51	6	7	6	7	6	6	38	7	7	7	7	7	35	7	7	7	7	28	7	7	7	21	5	5	5	5	5	5	5	35	5	5	5	5	5	5	5	35	5	5	5	5	5	5
723	2	13	1	151	40	4	4	4	4	4	4	24	4	4	4	4	4	20	4	4	4	7	19	4	4	4	12	3	3	3	3	4	3	3	22	5	5	5	5	5	5	5	35	3	5	5	5	5	5
724	2	12	1	151	70	7	7	7	7	7	7	42	7	7	7	7	7	35	7	7	7	7	28	7	7	7	21	5	5	5	5	5	5	5	35	5	5	5	5	5	5	5	35	5	5	5	5	5	5
725	2	13	1	165	53	3	3	3	3	3	3	18	3	3	3	3	3	15	3	3	3	3	12	3	3	3	9	3	3	3	3	3	3	3	21	3	3	3	3	3	3	3	21	3	3	3	3	3	3
726	2	13	1	155	48	4	4	4	4	4	4	24	4	4	4	4	4	20	4	4	4	4	16	4	4	4	12	4	4	4	4	4	4	4	28	4	4	4	4	4	4	4	28	4	4	4	4	4	4
727	2	13	1	163	43	4	3	6	5	5	4	27	4	6	4	4	5	23	6	5	5	6	22	4	4	4	12	3	3	3	3	3	3	3	21	3	3	3	3	3	3	3	21	3	3	3	3	3	3
728	1	13	1	177	50	4	4	7	4	4	5	28	6	3	4	3	5	21	7	5	6	7	25	7	7	6	20	5	5	5	5	5	5	5	35	5	5	5	5	5	5	5	35	5	5	5	5	5	5
729	2	13	1	165	45	5	5	5	5	5	5	30	5	5	5	5	5	25	5	5	5	5	20	5	5	5	15	4	4	4	4	4	4	4	28	4	4	4	4	4	4	4	28	4	4	4	4	4	4
730	1	12	1	168	50	7	7	7	7	7	7	42	7	7	7	7	7	35	7	7	7	7	28	7	7	7	21	5	5	5	5	5	5	5	35	5	5	5	5	5	5	5	35	5	5	5	5	5	5
731	2	13	1	146	32	3	3	7	7	1	7	28	6	7	5	7	7	32	7	7	7	7	28	7	7	7	21	5	5	5	5	5	5	5	35	5	5	5	5	5	5	5	35	5	5	5	5	5	5
732	1	13	1	172	60	7	7	7	7	7	7	42	7	7	7	7	7	35	7	7	7	7	28	7	7	7	21	3	3	3	3	3	3	3	21	3	3	3	3	3	3	3	21	3	3	3	3	3	3
733	1	12	1	180	75	7	7	7	7	7	7	42	7	7	7	7	7	35	7	7	7	7	28	7	7	7	21	5	5	5	5	5	5	5	35	5	5	5	5	5	5	5	35	5	5	5	5	5	5
734	1	12	1	165	60	6	6	6	6	6	6	36	6	6	6	6	6	30	6	6	6	6	24	6	6	6	18	5	5	5	5	5	5	5	35	5	5	5	5	5	5	5	35	5	5	5	5	5	5
735	1	13	1	165	100	7	7	7	7	7	7	42	7	7	7	7	7	35	7	7	7	7	28	7	7	7	21	5	5	5	5	5	5	5	35	5	5	5	5	5	5	5	35	5	5	5	5	5	5
736	1	12	1	157	80	7	7	7	7	7	7	42	7	7	7	7	7	35	7	7	7	7	28	7	7	7	21	5	5	5	5	5	5	5	35	5	5	5	4	5	5	5	34	5	5	5	5	5	5
737	2	12	1	162	52.5	5	5	5	5	5	5	30	5	5	5	5	5	25	5	5	5	5	20	5	5	5	15	3	3	3	3	3	3	3	21	3	3	3	3	3	3	3	21	3	3	3	3	3	3
738	1	13	1	170	53	7	7	7	7	7	7	42	7	7	7	7	7	35	7	7	7	7	28	7	7	7	21	5	5	5	5	5	5	5	35	5	5	5	5	5	5	5	35	5	5	5	5	5	5
739	1	12	1	158	36	7	7	7	7	7	7	42	7	7	7	7	7	35	7	7	7	7	28	7	7	7	21	5	5	5	5	5	5	5	35	5	5	5	5	5	5	5	35	5	5	5	5	5	5
740	1	12	1	165	47.5	7	7	7	7	7	7	42	7	7	7	7	7	35	7	7	7	7	28	7	7	7	21	5	5	5	5	5	5	5	35	5	5	5	5	5	5	5	35	5	5	5	5	5	5
741	1	13	1	170	48	7	7	7	7	7	7	42	7	7	7	7	6	34	6	6	6	6	24	6	6	6	18	3	3	3	3	3	3	3	21	3	3	3	3	3	3	3	21	3	3	3	3	3	3
742	2	12	1	152	75	5	5	5	5	5	5	30	5	7	5	5	5	27	5	5	5	5	20	5	5	5	15	3	3	3	3	3	3	3	21	3	3	3	3	3	3	3	21	3	3	3	3	3	3
743	1	13	1	156	47	7	7	7	7	7	7	42	7	7	7	7	7	35	7	7	7	7	28	7	7	7	21	5	5	5	5	5	5	5	35	5	5	5	5	5	5	5	35	5	5	5	5	5	5
744	2	13	1	167	45	7	7	7	7	7	7	42	7	7	7	7	7	35	7	7	7	7	28	7	7	7	21	5	5	5	5	5	5	5	35	5	5	5	2	2	2	2	23	2	2	2	2	2	2
745	2	12	1	160	39	7	7	7	7	7	7	42	7	7	7	7	7	35	7	7	7	7	28	7	7	7	21	5	5	5	5	5	5	5	35	5	5	5	5	5	5	5	35	5	5	5	5	5	5
746	2	12	1	162	40.5	1	1	2	3	1	5	13	5	6	7	1	7	26	1	1	1	1	4	1	1	1	3	2	3	4	1	3	1	1	15	1	1	1	1	1	3	3	11	1	1	1	3	2	3
747	1	12	1	166	65	1	1	1	1	1	1	6	1	1	1	2	1	6	1	2	5	1	9	1	1	2	4	1	2	2	2	2	1	1	11	4	1	1	4	2	3	3	18	3	3	1	3	3	1
748	2	13	6	165	43.5	1	2	3	4	5	6	21	7	6	5	4	1	23	2	3	4	5	14	6	7	6	19	4	5	4	3	2	1	2	21	3	4	5	5	1	5	1	24	5	1	5	1	5	1
749	2	13	1	159	39	7	7	7	7	7	7	42	7	7	7	7	7	35	7	7	7	7	28	7	7	7	21	5	5	5	5	5	5	5	35	5	5	5	5	5	5	5	35	5	5	5	5	5	5
750	2	13	1	160	100	2	3	5	4	4	4	22	5	5	4	5	5	24	5	5	5	5	20	3	5	5	13	4	4	4	4	4	4	4	28	4	4	4	4	4	4	4	28	3	3	3	3	3	3
751	2	12	1	152	56	3	3	5	3	5	3	22	5	5	6	5	5	26	5	5	5	5	20	5	5	4	14	3	4	3	3	3	3	3	22	3	2	2	3	3	3	3	19	3	3	3	3	3	3
752	2	13	1	153	43	1	1	7	7	5	5	26	6	6	7	7	1	27	7	7	7	7	28	7	7	7	21	5	5	5	5	5	5	5	35	5	5	5	5	5	5	5	35	5	5	5	5	5	5
753	2	14	1	161	56	5	5	7	5	5	5	32	7	7	7	7	7	35	7	6	4	6	23	4	4	4	12	3	3	3	3	3	3	3	21	3	3	3	3	3	3	3	21	3	3	3	3	3	3
754	1	13	1	170	63.5	7	7	7	7	7	7	42	7	7	7	7	7	35	7	7	7	7	28	7	7	7	21	5	5	5	5	5	5	5	35	1	1	1	1	1	1	1	7	1	1	3	4	1	1
755	1	13	1	155	70	3	3	5	5	5	7	28	7	7	7	6	7	34	3	5	5	6	19	7	7	7	21	5	5	4	5	5	5	5	34	3	3	5	3	4	3	3	24	3	5	4	5	5	5
756	1	13	1	166	56	4	5	7	6	4	4	30	5	5	4	5	6	25	5	5	4	6	20	5	4	5	14	4	5	5	4	4	4	4	30	4	4	4	4	3	3	4	26	3	4	3	3	3	4
757	1	13	1	160	80	6	6	6	6	6	6	36	6	6	6	6	6	30	6	6	6	6	24	6	6	6	18	4	4	4	2	3	4	4	25	3	4	4	4	1	4	4	24	3	1	4	3	4	4
758	2	13	1	150	47	4	4	4	4	4	4	24	4	4	4	4	5	21	3	3	3	4	13	4	4	4	12	2	3	3	2	3	2	3	18	3	2	1	2	2	3	3	16	2	2	2	3	3	3
759	1	13	1	178	65	4	4	5	5	5	5	28	5	5	5	5	4	24	5	5	5	5	20	5	5	5	15	4	4	4	4	4	4	4	28	4	4	4	4	4	4	4	28	4	4	4	4	4	4
760	2	12	1	153	38	5	5	5	5	5	1	26	7	7	7	7	7	35	3	4	4	4	15	4	4	4	12	3	3	3	2	3	3	3	20	3	3	3	3	3	3	3	21	3	1	1	3	3	2
761	2	12	1	172	58	2	2	2	4	2	5	17	3	5	6	4	5	23	2	2	1	2	7	2	2	4	8	2	3	3	1	2	3	2	16	2	2	2	3	2	3	2	16	3	2	3	3	3	3
762	2	12	1	143	32	5	5	7	7	5	7	36	7	7	7	7	7	35	6	7	5	7	25	6	6	7	19	4	5	5	5	5	4	5	33	5	5	5	4	3	5	5	32	5	5	5	5	5	5
763	1	12	1	150	70	4	4	7	7	4	4	30	7	7	7	7	7	35	7	7	7	7	28	4	7	7	18	5	5	5	5	5	5	5	35	5	5	5	5	5	5	5	35	5	5	5	5	5	5
764	2	13	1	163	45	2	2	6	6	4	2	22	6	7	7	7	4	31	5	5	4	6	20	6	6	5	17	5	5	5	5	5	5	5	35	5	5	5	4	3	5	5	32	4	3	4	5	5	5
765	1	12	1	160	62.5	1	1	5	1	1	6	15	4	6	7	7	4	28	2	2	5	6	15	4	4	4	12	4	4	4	4	4	4	4	28	4	4	4	4	2	4	4	26	4	5	2	4	4	4
766	2	13	1	163	54	3	3	7	7	3	3	26	7	7	7	7	7	35	7	7	7	7	28	5	5	6	16	5	5	5	5	5	5	5	35	5	5	5	4	5	5	5	34	4	5	5	5	5	5
767	2	13	1	160.6	54	7	6	7	7	7	7	41	7	7	6	6	7	33	7	7	7	7	28	7	7	7	21	3	4	4	4	4	4	3	26	3	4	3	3	4	3	4	24	4	4	4	4	4	4
768	2	12	1	157	37	5	4	5	5	4	2	25	6	7	7	5	6	31	4	6	6	6	22	5	6	5	16	3	3	3	1	3	4	3	20	3	3	3	1	1	3	2	16	1	2	3	3	3	3
769	1	14	1	167	81	6	4	7	7	7	7	38	5	5	4	4	3	21	6	7	4	6	23	6	7	4	17	5	5	5	5	5	5	5	35	5	5	5	5	5	5	5	35	5	5	5	5	5	5
770	1	13	1	163	85	6	5	6	6	5	1	29	4	5	7	6	7	29	5	7	7	6	25	6	6	6	18	5	5	5	5	5	5	5	35	5	5	5	5	5	5	5	35	5	5	5	5	5	5
771	1	13	1	166	48	6	6	6	6	6	6	36	6	6	6	7	6	31	6	6	6	6	24	6	6	6	18	3	4	3	3	3	3	3	22	3	3	3	3	3	3	3	21	3	3	3	3	3	3
772	2	13	1	160	43	3	4	6	6	3	5	27	6	6	7	6	6	31	5	6	6	6	23	5	5	6	16	3	4	4	4	4	4	4	27	3	3	4	3	2	3	3	21	2	2	2	4	4	2
773	2	13	1	158	82	7	7	7	7	7	7	42	7	7	7	7	7	35	7	7	7	7	28	7	7	7	21	3	3	3	3	3	3	3	21	3	3	3	3	3	3	3	21	3	3	3	3	3	3
774	2	13	1	162	65	4	4	5	5	4	4	26	5	4	6	4	5	24	5	5	5	5	20	4	4	4	12	3	3	3	3	3	4	3	22	3	4	4	3	3	3	3	23	4	4	3	3	3	3
775	2	13	1	147	45	2	3	4	7	6	6	28	6	6	6	6	5	29	5	5	5	5	20	5	5	5	15	3	3	3	3	3	3	3	21	3	3	3	2	2	2	2	17	2	2	2	2	3	3
776	1	12	1	158	76	5	6	5	6	6	6	34	6	6	6	6	6	30	6	5	5	4	20	5	5	5	15	4	4	4	4	4	4	4	28	4	4	4	3	4	4	4	27	4	4	4	4	4	4
777	1	13	1	178	65	5	5	5	5	5	5	30	5	5	5	5	4	24	5	5	5	5	20	5	5	5	15	3	3	3	3	3	3	3	21	3	3	3	4	4	4	4	25	4	4	4	4	4	4
778	1	13	1	150	45	7	7	7	7	7	7	42	7	7	7	7	7	35	7	7	7	7	28	7	7	7	21	5	5	5	5	5	5	5	35	5	5	5	5	5	5	5	35	5	5	5	5	5	5
779	1	13	1	173	75	7	7	7	7	7	7	42	7	7	7	7	7	35	7	7	7	7	28	7	7	7	21	5	5	5	5	5	5	5	35	5	5	5	4	4	4	4	31	4	5	4	4	4	4
780	2	12	1	154	36	7	7	7	7	7	7	42	7	7	7	7	5	33	6	6	7	7	26	7	7	7	21	5	5	5	5	5	5	5	35	5	5	5	5	5	5	5	35	5	5	5	5	5	3
781	1	13	1	160	48	5	6	6	6	6	6	35	6	6	6	6	5	29	5	5	5	5	20	5	5	5	15	4	4	4	4	4	4	4	28	4	4	4	4	5	5	5	31	4	4	4	4	4	3
782	1	12	1	159	59	4	5	6	3	4	5	27	5	5	5	4	5	24	6	6	4	6	22	5	5	4	14	3	2	3	2	3	3	2	18	3	3	3	2	3	3	3	20	3	3	3	3	3	3
783	2	14	1	163	48	1	1	6	5	4	3	20	4	6	4	4	5	23	4	5	4	5	18	6	5	7	18	3	3	3	3	3	3	3	21	3	3	3	3	3	3	3	21	3	3	3	3	3	3
784	1	13	1	150	45	7	7	7	7	7	7	42	7	7	7	7	7	35	7	6	6	6	25	6	6	6	18	5	5	5	5	5	5	5	35	5	5	5	5	5	5	5	35	5	5	5	5	5	5
785	1	12	1	160	45	5	5	5	5	5	1	26	6	4	6	5	7	28	7	7	7	7	28	7	6	7	20	5	5	5	5	5	5	5	35	5	5	5	3	3	3	3	27	3	3	3	3	3	3
786	1	13	1	167	47	7	7	7	7	7	7	42	7	7	7	7	7	35	7	7	7	7	28	7	7	7	21	5	5	5	5	5	5	5	35	5	5	5	5	5	5	5	35	5	5	5	5	5	5
787	1	13	1	167	49	4	4	4	4	4	4	24	4	4	4	4	7	23	6	1	1	6	14	4	4	4	12	3	3	3	3	3	3	3	21	3	3	3	3	3	3	3	21	3	3	3	3	3	3
788	2	13	1	158	42	4	4	5	5	5	5	28	4	4	6	4	4	22	7	7	1	4	19	4	5	4	13	3	3	3	3	3	3	3	21	3	3	3	4	4	4	4	25	1	1	3	5	3	4
789	1	13	1	160	80	3	3	3	3	4	4	20	4	5	5	5	5	24	4	4	4	5	17	5	5	5	15	4	4	4	4	4	4	4	28	4	4	4	4	4	1	3	24	3	4	4	4	4	4
790	2	13	1	160	50	7	7	7	7	7	7	42	7	7	7	7	7	35	7	7	7	7	28	7	7	7	21	5	5	5	5	5	5	5	35	5	5	5	5	5	5	5	35	5	5	5	5	5	5
791	1	13	1	155	60	1	4	7	4	4	7	27	7	7	7	7	7	35	4	5	4	7	20	7	7	7	21	5	5	5	5	5	5	5	35	5	5	5	5	5	5	5	35	5	5	5	5	5	5
792	2	13	1	161	49	4	4	4	4	4	4	24	4	4	4	4	4	20	4	4	4	4	16	4	4	4	12	3	3	3	3	3	3	3	21	3	3	3	3	3	3	3	21	3	3	3	3	3	3
793	2	12	1	151	39	4	4	4	4	4	4	24	4	4	4	4	4	20	4	4	4	4	16	4	4	4	12	5	5	5	5	5	5	5	35	5	5	5	5	5	5	5	35	5	5	5	5	5	5
794	1	12	1	168	80	4	4	4	4	4	4	24	4	6	5	5	4	24	4	4	4	4	16	4	4	4	12	3	3	3	3	2	3	3	20	3	2	2	2	2	3	3	17	1	1	3	3	3	3
795	2	12	1	155	50	2	2	5	4	4	5	22	5	5	5	5	3	23	2	3	3	4	12	4	4	4	12	3	3	3	3	3	3	3	21	3	3	3	4	4	4	4	25	4	4	4	4	4	4
796	1	13	1	164	51	2	4	3	4	4	5	22	5	3	7	4	5	24	2	2	5	6	15	4	7	5	16	4	4	4	4	4	4	4	28	4	4	4	1	3	5	5	26	5	1	5	1	4	3
797	1	13	1	155	50	5	4	6	6	5	4	30	4	4	5	6	4	23	5	6	3	6	20	4	7	4	15	4	3	5	2	3	4	5	26	5	5	5	4	5	5	5	34	2	2	4	5	4	4
798	2	13	1	160	45	5	5	5	5	5	1	26	1	1	2	2	2	8	7	4	6	5	22	3	3	3	9	4	4	4	4	4	4	4	28	4	4	4	4	4	4	4	28	4	4	4	4	4	4
799	1	14	1	165	55	5	5	5	5	5	5	30	5	5	5	5	5	25	5	5	5	5	20	5	5	5	15	5	5	5	5	5	5	5	35	5	5	5	5	5	5	5	35	5	5	5	5	5	5
800	2	13	1	150	38	5	5	5	5	5	5	30	5	5	5	5	5	25	5	5	5	5	20	5	5	5	15	3	3	3	3	3	3	3	21	3	3	3	3	3	3	3	21	3	3	3	3	3	3
801	1	13	1	156	36.4	5	5	5	5	5	5	30	5	5	5	5	5	25	5	5	5	5	20	5	5	5	15	3	3	3	3	3	3	3	21	3	3	3	3	3	3	3	21	3	3	3	3	3	3
802	2	13	1	168	46	5	5	5	5	5	5	30	5	5	5	5	5	25	5	5	5	5	20	5	5	5	15	3	3	3	3	3	3	3	21	3	3	3	2	2	2	3	18	2	2	2	3	3	3
803	1	12	1	161	64	1	1	4	3	2	2	13	2	4	3	5	1	15	3	3	3	3	12	3	3	3	9	4	4	4	4	4	2	2	24	2	2	1	1	2	2	2	12	2	2	2	2	2	2
804	1	12	1	150	32	1	5	7	5	5	4	27	6	5	4	6	4	25	5	5	4	5	19	6	5	6	17	4	5	4	4	4	3	3	27	4	3	5	3	3	4	5	27	3	3	3	5	5	4
805	2	13	1	165	47	5	4	6	6	5	4	30	4	4	5	6	4	23	5	6	3	6	20	4	7	4	15	4	3	5	2	3	4	4	25	5	5	2	4	5	5	5	31	2	2	4	5	4	4
806	1	13	1	152	41	1	5	7	3	5	4	25	5	5	4	3	1	18	5	5	4	5	19	5	5	4	14	4	3	3	3	3	3	3	22	4	3	3	3	3	3	3	22	3	3	3	3	3	3
807	2	13	1	155	41	4	4	4	4	4	4	24	4	4	4	4	4	20	4	4	4	4	16	4	4	4	12	3	3	3	3	3	3	3	21	3	3	1	1	3	3	3	17	3	2	3	2	2	1
808	2	13	1	152	50	5	5	5	5	5	5	30	5	5	5	5	6	26	6	6	6	6	24	6	6	6	18	4	4	4	4	4	4	4	28	4	4	4	4	4	4	4	28	4	4	4	4	4	4
809	2	13	1	153	36	5	5	6	5	6	5	32	6	7	5	6	5	29	5	7	5	7	24	5	5	5	15	4	4	4	4	4	4	4	28	4	4	4	4	4	4	4	28	4	4	4	4	4	4
810	2	12	1	161	48.5	4	4	5	6	5	2	26	5	7	7	7	7	33	6	5	7	7	25	6	7	7	20	4	4	4	4	5	5	5	31	5	5	5	5	5	5	5	35	4	3	5	5	5	5
811	2	12	1	163	52	6	2	5	4	3	6	26	2	2	1	2	2	9	4	5	5	4	18	2	1	1	4	4	4	4	4	4	3	4	27	4	4	4	4	4	4	4	28	4	4	4	4	4	4
812	1	15	3	170	57.5	7	7	7	7	7	7	42	7	7	7	7	7	35	7	7	7	7	28	7	7	7	21	5	5	5	5	5	5	5	35	5	5	5	5	5	5	5	35	5	5	5	5	5	5
813	1	15	3	181	73	7	7	7	7	7	7	42	7	7	7	7	7	35	7	7	7	7	28	7	7	7	21	5	5	5	5	5	5	5	35	5	5	5	5	5	5	5	35	5	5	5	5	5	5
814	1	14	3	178	55	7	6	6	6	6	6	37	6	6	6	6	6	30	6	6	6	6	24	6	6	6	18	4	4	4	4	4	4	4	28	4	4	4	4	4	4	4	28	4	4	4	4	4	4
815	1	15	3	175	55	7	7	7	7	7	7	42	7	7	7	7	7	35	7	7	7	7	28	7	7	7	21	5	5	5	5	5	5	5	35	5	5	5	5	5	5	5	35	5	5	5	5	5	5
816	1	15	3	175	54	7	7	7	7	7	7	42	7	7	7	7	7	35	7	7	7	7	28	7	7	7	21	5	5	5	5	5	5	5	35	5	5	5	5	5	5	5	35	5	5	5	5	5	5
817	1	15	3	183	68	7	7	7	7	7	7	42	7	7	7	7	7	35	7	7	7	7	28	7	7	7	21	5	5	5	5	5	5	5	35	5	5	5	5	5	5	5	35	5	5	5	5	5	5
818	1	15	3	175	53	7	7	7	7	7	7	42	7	7	7	7	7	35	7	7	7	7	28	7	7	7	21	4	5	5	4	5	5	5	33	4	5	5	4	4	4	4	30	4	4	4	4	4	4
819	1	15	3	167	50	7	7	7	7	7	7	42	7	7	7	7	7	35	7	7	7	7	28	7	7	7	21	5	5	5	5	5	5	5	35	5	5	5	5	5	5	5	35	5	5	5	5	5	5
820	1	15	3	175	55	7	7	7	7	7	7	42	7	7	7	7	7	35	7	7	7	7	28	7	7	7	21	5	5	5	5	5	5	5	35	5	5	5	5	5	5	5	35	5	5	5	5	5	5
821	1	15	3	165	56	7	7	7	7	7	7	42	7	7	7	7	7	35	7	7	7	7	28	7	7	7	21	5	5	5	5	5	5	5	35	5	5	5	5	5	5	5	35	5	5	5	5	5	5
822	1	15	3	175	50	7	7	7	7	7	7	42	7	7	7	7	7	35	7	7	7	7	28	7	7	7	21	3	3	3	3	3	3	3	21	3	3	3	3	3	3	3	21	3	3	3	3	3	3
823	1	15	3	175	62.5	7	7	7	7	7	7	42	7	7	7	7	7	35	7	7	7	7	28	7	7	7	21	5	5	5	5	5	5	5	35	5	5	5	5	5	5	5	35	5	5	5	5	5	5
824	1	15	3	173	50	6	6	6	6	6	6	36	6	6	6	6	6	30	6	6	6	6	24	6	6	6	18	3	3	3	3	3	3	3	21	3	3	3	3	3	3	3	21	3	3	3	3	3	3
825	1	15	3	162	47	7	7	7	7	7	7	42	7	7	7	7	7	35	7	7	7	7	28	7	7	7	21	5	5	5	5	5	5	5	35	5	5	5	5	5	5	5	35	5	5	5	5	5	5
826	2	14	3	155	52	7	7	7	7	7	7	42	7	7	6	6	6	32	7	7	6	6	26	6	6	6	18	5	5	5	5	5	5	5	35	5	5	5	5	5	5	5	35	3	3	5	5	5	5
827	1	15	3	178	75	7	7	7	7	7	7	42	7	7	7	7	7	35	7	7	7	7	28	7	7	7	21	5	5	5	5	5	5	5	35	5	5	5	3	5	5	5	33	5	5	5	5	5	5
828	1	15	3	157	45	7	7	7	7	7	7	42	7	7	7	7	7	35	7	7	7	7	28	7	7	7	21	5	5	5	5	5	5	5	35	5	5	5	3	2	5	3	28	2	5	5	5	5	5
829	1	15	3	170	65	7	7	7	7	7	7	42	7	7	7	7	7	35	7	7	7	7	28	7	7	7	21	1	1	1	1	1	1	1	7	1	1	1	5	5	5	5	23	5	5	5	5	5	5
830	1	15	3	177	54	7	7	7	7	7	7	42	7	7	7	7	7	35	7	7	7	7	28	7	7	7	21	5	5	5	5	5	5	5	35	5	5	5	5	5	5	5	35	5	5	5	5	5	5
831	1	15	3	175	50	7	7	7	7	7	7	42	7	7	7	7	7	35	7	7	7	7	28	7	7	7	21	5	5	5	5	5	5	5	35	5	5	5	5	5	5	5	35	5	5	5	5	5	5
832	1	14	3	173	75	6	6	6	7	7	6	38	7	7	6	7	6	33	6	7	7	7	27	7	7	7	21	4	5	5	5	5	5	5	34	4	4	4	5	5	5	5	32	4	5	5	5	5	5
833	1	15	3	183	75	5	5	5	5	5	5	30	5	5	5	5	5	25	5	5	5	5	20	5	5	5	15	4	4	4	4	4	4	4	28	4	4	4	4	1	4	4	25	1	1	4	2	4	4
834	1	15	3	180	55	6	5	6	6	5	5	33	6	6	6	5	6	29	6	6	6	6	24	6	6	6	18	5	4	5	4	5	4	5	32	4	5	4	5	5	5	5	33	5	5	5	5	5	5
835	1	15	3	185	80	7	7	7	7	7	7	42	7	7	7	7	7	35	7	7	7	7	28	7	7	7	21	5	5	5	5	5	5	5	35	5	5	5	5	5	5	5	35	5	5	5	5	5	5
836	1	15	3	174	50	7	7	7	7	7	7	42	7	7	7	7	7	35	7	7	7	7	28	7	7	7	21	5	5	5	5	5	5	5	35	5	5	5	5	5	5	5	35	5	5	5	5	5	5
837	1	14	3	170	58	6	6	6	6	6	1	31	6	6	6	6	6	30	6	6	6	7	25	6	6	6	18	4	4	4	4	4	4	4	28	4	4	4	5	5	5	5	32	5	5	5	5	5	5
838	2	14	3	158	43	7	7	7	7	7	7	42	7	7	7	7	7	35	7	7	7	7	28	7	7	7	21	5	5	5	5	5	5	5	35	5	5	5	5	5	5	5	35	5	5	5	5	5	5
839	1	14	3	170	61	4	4	4	4	4	4	24	4	4	4	4	4	20	4	4	4	4	16	4	4	4	12	3	3	3	3	3	3	3	21	3	3	3	3	3	3	3	21	3	3	3	3	3	3
840	2	14	3	160	50	7	7	7	7	7	7	42	7	7	7	7	7	35	7	7	7	7	28	7	7	7	21	5	5	5	5	5	5	5	35	5	5	5	5	5	5	5	35	5	5	5	5	5	5
841	1	14	3	174	60	6	6	6	6	6	6	36	6	6	7	7	7	33	7	7	7	7	28	7	7	7	21	3	3	3	3	3	3	3	21	3	3	3	3	3	3	3	21	3	3	3	3	3	3
842	1	14	3	173	61	7	7	7	7	7	7	42	7	7	7	7	7	35	7	7	7	7	28	7	7	7	21	5	5	5	5	5	5	5	35	5	5	5	5	5	5	5	35	5	5	5	5	5	5
843	2	15	3	160	49.7	7	7	7	7	7	7	42	7	7	7	7	5	33	7	7	7	7	28	7	7	7	21	5	5	5	5	5	5	5	35	5	5	5	5	5	5	5	35	5	5	5	5	5	5
844	2	15	3	153	50	5	4	7	7	7	7	37	7	7	7	7	7	35	7	7	7	7	28	7	7	7	21	5	5	5	5	5	5	5	35	5	5	5	5	5	5	5	35	5	5	5	5	5	5
845	1	15	3	173	48	6	6	6	6	6	6	36	6	6	4	5	6	27	6	6	6	6	24	6	6	6	18	4	4	4	4	4	4	4	28	4	4	4	4	4	4	4	28	4	4	4	4	4	4
846	2	15	3	192	50	7	7	7	7	7	7	42	7	7	7	7	7	35	7	7	7	7	28	7	7	7	21	5	5	5	5	5	5	5	35	5	5	5	5	5	5	5	35	5	5	5	5	5	5
847	2	14	3	188	45	7	7	7	7	7	7	42	7	7	7	7	7	35	7	7	7	7	28	7	7	7	21	5	5	5	5	5	5	5	35	5	5	5	5	5	5	5	35	5	5	5	5	5	5
848	2	15	3	163	50	7	7	7	7	7	7	42	7	7	7	7	7	35	7	7	7	7	28	7	7	7	21	5	5	5	5	5	5	5	35	5	5	5	5	5	5	5	35	5	5	5	5	5	5
849	2	15	3	165	50	7	7	7	7	7	7	42	7	7	7	7	7	35	7	7	7	7	28	7	7	7	21	5	5	5	5	5	5	5	35	5	5	5	5	5	5	5	35	5	5	5	5	5	5
850	2	15	3	163	50	1	1	3	4	1	5	15	5	7	5	6	4	27	5	6	2	4	17	5	3	3	11	5	5	5	5	5	5	5	35	5	5	5	4	5	5	5	34	5	5	5	5	5	5
851	2	15	3	160	50	7	7	7	7	7	7	42	7	7	7	7	7	35	7	7	7	7	28	7	7	7	21	5	5	5	5	5	5	5	35	5	5	5	5	5	5	5	35	5	5	5	5	5	5
852	2	14	3	169	52	7	7	7	7	6	7	41	7	7	7	7	6	34	6	7	7	7	27	6	7	7	20	5	5	5	5	5	5	5	35	5	5	5	5	5	5	5	35	5	5	5	5	5	5
853	2	14	3	165	53	6	6	6	6	6	6	36	6	6	6	6	6	30	6	7	6	6	25	6	6	6	18	3	3	3	3	3	3	3	21	3	3	3	4	4	4	4	25	4	4	4	4	4	4
854	1	15	3	165	50	7	7	7	7	7	7	42	7	7	7	7	7	35	7	7	7	7	28	7	7	7	21	5	5	5	5	5	5	5	35	5	5	5	5	5	5	5	35	5	5	5	5	5	5
855	2	15	3	168	44	7	7	7	7	7	7	42	7	7	7	7	7	35	7	7	7	7	28	7	7	7	21	5	5	5	5	5	5	5	35	5	5	5	5	5	5	5	35	5	5	5	5	5	5
856	2	15	3	158	47	7	7	7	7	7	7	42	7	7	7	7	7	35	7	7	7	7	28	7	7	7	21	5	5	5	5	5	5	5	35	5	5	5	5	5	5	5	35	5	5	5	5	5	5
857	2	15	3	160	63	7	7	7	7	7	7	42	7	7	7	7	7	35	7	7	7	7	28	7	7	7	21	5	5	5	5	5	5	5	35	5	5	5	4	5	5	5	34	5	5	5	5	5	5
858	1	15	3	176	63.5	5	5	6	7	7	6	36	7	7	7	6	6	33	7	7	5	7	26	6	6	5	17	4	5	5	5	5	5	5	34	4	5	4	4	5	5	5	32	5	5	4	4	4	5
859	2	15	3	163	65	7	7	7	7	7	7	42	7	7	7	7	7	35	7	7	7	7	28	7	7	7	21	5	5	5	5	5	5	5	35	5	5	5	5	5	5	5	35	5	5	5	5	5	5
860	2	14	3	171	59	7	7	7	7	7	7	42	7	7	7	7	7	35	7	7	7	7	28	7	7	7	21	5	5	5	5	5	5	5	35	5	5	5	5	5	5	5	35	5	5	5	5	5	5
861	1	15	3	165	67	7	7	7	7	7	7	42	7	7	6	7	6	33	7	7	7	7	28	6	6	7	19	5	5	5	5	5	5	5	35	5	5	5	5	5	5	5	35	5	5	5	5	5	5
862	2	14	3	170	44	7	7	7	7	7	7	42	7	7	6	7	7	34	7	7	7	7	28	7	7	7	21	5	5	5	5	5	5	5	35	5	5	5	5	5	5	5	35	5	5	5	4	4	5
863	2	15	3	167	48	6	6	6	6	6	6	36	6	6	6	6	7	31	6	6	7	7	26	6	6	6	18	5	5	5	5	5	5	5	35	5	5	5	5	5	5	5	35	5	5	5	5	5	5
864	2	15	3	165	50	7	7	7	7	7	7	42	7	7	7	7	7	35	7	7	7	7	28	7	7	7	21	5	5	5	5	5	5	5	35	5	5	5	5	5	5	5	35	5	5	5	5	5	5
865	2	15	3	170	68	7	7	7	7	7	7	42	7	7	6	7	7	34	7	7	7	7	28	7	7	7	21	5	4	5	5	5	5	5	34	5	5	5	5	5	5	5	35	3	3	5	4	5	2
866	1	15	3	180	70	7	7	7	7	7	7	42	7	7	7	7	7	35	7	7	7	7	28	7	7	7	21	5	5	5	5	5	5	5	35	5	5	5	5	5	5	5	35	5	5	5	5	5	5
867	1	15	3	160	60	5	6	6	6	6	6	35	6	6	6	6	6	30	6	6	6	6	24	6	6	6	18	4	4	4	4	4	4	4	28	4	4	4	4	4	4	4	28	4	4	4	4	4	4
868	2	15	3	160	56	7	7	7	7	7	7	42	7	1	7	7	7	29	7	7	7	7	28	7	7	7	21	1	1	1	1	1	1	1	7	1	1	1	5	5	5	5	23	5	5	5	5	5	5
869	1	15	3	175	55	7	7	7	7	7	7	42	7	7	7	7	7	35	7	7	7	7	28	7	7	7	21	5	5	5	5	5	5	5	35	5	5	5	5	5	5	5	35	5	5	5	5	5	5
870	1	15	3	185	60	7	7	7	7	7	7	42	7	7	7	7	7	35	7	7	7	7	28	7	7	7	21	1	1	1	1	1	1	1	7	1	1	1	1	1	1	1	7	1	1	1	1	1	1
871	2	14	3	165	50	7	7	7	7	7	7	42	7	7	7	7	7	35	7	7	7	7	28	7	7	7	21	5	5	5	5	5	5	5	35	5	5	5	5	5	5	5	35	5	5	5	5	5	5
872	2	15	3	164	58	6	6	7	7	7	7	40	7	7	7	7	7	35	7	7	7	7	28	7	7	7	21	5	5	5	5	5	5	5	35	5	5	5	5	5	5	5	35	5	5	5	5	5	5
873	1	14	3	178	65	7	7	7	7	7	7	42	7	7	7	7	7	35	7	7	7	7	28	7	7	7	21	5	5	5	5	5	5	5	35	5	5	5	5	5	5	5	35	5	5	5	5	5	5
874	1	15	3	185	80	7	7	7	7	7	7	42	7	7	7	7	7	35	7	7	7	7	28	7	7	7	21	5	5	5	5	5	5	5	35	5	5	5	5	5	5	5	35	5	5	5	5	5	5
875	1	15	3	185	70	7	7	7	7	7	7	42	7	7	7	7	7	35	7	7	7	7	28	7	7	7	21	5	5	5	5	5	5	5	35	5	5	5	5	5	5	5	35	5	5	5	5	5	5
876	1	15	3	170	54	7	7	7	7	7	7	42	7	7	7	7	7	35	7	7	7	7	28	7	7	7	21	5	5	5	5	5	4	4	33	4	4	4	1	3	3	3	22	3	3	3	3	3	1
877	1	15	3	188	80	7	7	7	7	7	7	42	7	7	7	7	7	35	7	7	7	7	28	7	7	7	21	5	5	5	5	5	5	5	35	5	5	5	5	5	5	5	35	5	5	5	5	5	5
878	1	14	2	171	60	6	6	6	6	6	5	35	5	6	6	6	6	29	7	7	7	7	28	7	7	7	21	5	5	5	5	5	5	5	35	5	5	5	5	5	5	5	35	5	5	5	5	5	5
879	1	18	3	172	60	7	7	7	7	7	7	42	7	7	7	7	7	35	7	7	7	7	28	7	7	7	21	5	5	5	5	5	5	5	35	5	5	5	5	5	5	5	35	5	5	5	5	5	5
880	1	15	3	165	55	7	7	7	7	7	7	42	7	7	7	7	7	35	7	7	7	7	28	7	7	7	21	5	5	5	5	5	5	5	35	5	5	5	5	5	5	5	35	5	5	5	5	5	5
881	1	15	3	170	50	7	7	7	7	7	7	42	7	7	7	7	7	35	7	7	7	7	28	7	7	7	21	5	5	5	5	5	5	5	35	5	5	5	5	5	5	5	35	1	1	5	1	1	1
882	1	15	3	177	57	6	6	6	6	6	6	36	6	6	6	6	6	30	6	6	6	6	24	6	6	6	18	5	5	5	5	5	5	5	35	5	5	5	5	5	5	5	35	5	5	5	5	5	5
883	1	14	3	172	63	4	4	4	4	4	4	24	4	4	4	4	4	20	4	4	4	4	16	4	4	4	12	4	4	4	4	4	4	4	28	4	4	4	4	4	4	4	28	4	4	4	4	4	4
884	1	15	3	175	60	1	1	1	1	1	1	6	1	1	1	1	1	5	1	1	1	1	4	1	1	1	3	1	1	1	1	1	1	1	7	1	1	1	1	1	1	1	7	1	1	1	1	1	1
885	1	15	3	183	50	7	7	7	7	7	7	42	7	7	7	7	7	35	7	7	7	7	28	7	7	7	21	1	1	1	1	1	1	1	7	1	1	1	5	5	5	5	23	5	5	5	5	5	5
886	2	14	3	158	45	7	7	7	7	7	7	42	7	7	7	7	7	35	7	7	7	7	28	7	7	7	21	5	5	5	5	5	5	5	35	5	5	5	5	5	5	5	35	5	5	5	5	5	5
887	1	15	3	170	60	7	7	7	7	7	7	42	7	7	7	7	7	35	7	7	7	7	28	7	7	7	21	5	5	5	5	5	5	5	35	5	5	5	5	5	5	5	35	5	5	5	5	5	5
888	2	15	3	166	49	7	7	7	7	7	7	42	7	7	7	7	7	35	7	7	7	7	28	7	7	7	21	5	5	5	5	5	5	5	35	5	5	5	5	5	5	5	35	5	5	5	5	5	5
889	1	15	3	173	75	6	6	6	6	6	6	36	6	6	6	6	6	30	6	6	6	6	24	6	6	6	18	3	3	3	3	3	3	3	21	3	3	3	3	3	3	3	21	3	3	3	3	3	3
890	1	15	3	168	70	7	7	7	7	7	7	42	7	7	7	7	7	35	7	7	7	7	28	7	7	7	21	5	5	5	5	5	5	5	35	5	5	5	5	5	5	5	35	5	5	5	5	5	5
891	1	15	3	180	101	7	7	7	7	7	7	42	7	7	7	7	7	35	7	7	7	7	28	7	7	7	21	5	5	5	5	5	5	5	35	5	5	5	5	5	5	5	35	5	5	5	5	5	5
892	1	15	3	175	50	7	7	7	7	7	7	42	7	7	7	7	7	35	7	7	7	7	28	7	7	7	21	5	5	5	5	5	5	5	35	5	5	5	5	5	5	5	35	5	5	5	5	5	5
893	2	14	3	158	49.5	7	7	7	7	7	7	42	7	7	7	7	6	34	6	6	6	6	24	6	6	6	18	5	5	4	4	4	4	4	30	4	4	4	5	5	5	5	32	5	5	5	5	5	5
894	2	14	3	163	60	7	7	7	7	7	7	42	7	7	7	7	7	35	7	7	7	7	28	7	7	7	21	5	5	5	5	5	5	5	35	5	5	5	5	5	5	5	35	5	5	5	5	3	5
895	2	14	3	170	63	7	7	7	7	7	7	42	7	7	7	7	7	35	7	7	7	7	28	7	7	7	21	5	5	5	5	5	5	5	35	5	5	5	5	5	5	5	35	5	5	5	5	5	5
896	1	15	3	174	70	7	7	7	7	7	7	42	7	7	7	7	7	35	7	7	7	7	28	7	7	7	21	5	5	5	5	5	5	5	35	5	5	5	5	5	5	5	35	5	5	5	5	5	5
897	2	15	3	158	46	7	7	7	7	7	7	42	7	7	7	7	7	35	7	7	7	7	28	7	7	7	21	5	5	5	5	5	5	5	35	5	5	5	5	5	5	5	35	5	5	5	5	5	5
898	1	14	3	169	70	7	7	7	7	7	7	42	7	7	7	7	7	35	7	7	7	7	28	7	7	7	21	5	5	5	5	5	5	5	35	5	5	5	5	5	5	5	35	5	5	5	5	5	5
899	2	16	3	156	65	5	5	5	5	5	4	29	5	5	5	5	5	25	5	6	4	5	20	5	6	5	16	3	3	4	4	3	3	4	24	4	4	3	4	4	3	3	25	4	4	3	4	3	4
900	1	15	3	165	50	7	7	7	7	7	7	42	7	7	7	7	7	35	7	7	7	7	28	7	7	7	21	5	5	5	5	5	5	5	35	5	5	5	5	5	5	5	35	5	5	5	5	5	5
901	1	14	3	170	45	7	7	7	7	7	7	42	7	7	7	7	7	35	7	7	7	7	28	7	7	7	21	5	5	5	5	5	5	5	35	5	5	5	5	5	5	5	35	5	5	5	5	5	5
902	1	15	3	180	80	7	7	7	7	7	7	42	7	7	7	7	7	35	7	7	7	7	28	7	7	7	21	5	5	5	5	5	5	5	35	5	5	5	5	5	5	5	35	5	5	5	5	5	5
903	1	15	3	168	80	7	7	7	7	7	7	42	7	7	7	7	7	35	7	7	7	7	28	7	7	7	21	1	1	1	1	1	1	1	7	1	1	1	1	1	1	1	7	1	1	1	1	1	1
904	2	15	3	160	45	7	7	7	7	7	7	42	7	7	7	7	7	35	7	7	7	7	28	7	7	7	21	5	5	5	5	5	5	5	35	5	5	5	5	5	5	5	35	5	5	5	5	5	5
905	2	15	3	164	49.4	7	7	7	7	7	7	42	7	7	7	7	7	35	7	7	7	7	28	7	7	7	21	5	5	5	5	5	5	5	35	5	5	5	5	5	5	5	35	5	5	5	5	5	5
906	2	14	3	163	50	7	7	7	7	7	7	42	7	7	7	7	7	35	7	7	7	7	28	7	7	7	21	5	5	5	5	5	5	5	35	5	3	5	4	3	5	5	30	3	3	4	3	3	3
907	2	14	3	165	70	7	7	7	7	7	7	42	7	7	7	7	7	35	7	7	7	7	28	7	7	7	21	5	5	5	5	5	5	5	35	5	5	5	5	5	5	5	35	5	5	5	5	5	5
908	2	15	3	165	52	7	7	7	7	7	7	42	7	7	7	7	7	35	7	7	7	7	28	7	7	7	21	5	5	5	5	5	5	5	35	5	5	5	5	5	5	5	35	5	5	5	5	5	5
909	1	14	3	174	55	7	7	7	7	7	7	42	7	7	7	7	7	35	7	7	7	7	28	7	7	7	21	5	5	5	5	5	5	5	35	5	5	5	5	5	5	5	35	5	5	5	5	5	5
910	2	15	3	165	55	4	4	4	4	4	4	24	4	4	4	4	4	20	4	4	4	4	16	4	4	4	12	3	3	3	3	3	3	3	21	3	3	3	3	3	3	3	21	3	3	3	3	3	3
911	2	15	3	158	45	6	6	7	7	7	7	40	7	7	6	7	7	34	7	7	7	7	28	7	7	7	21	5	5	5	5	5	5	5	35	5	5	5	5	5	5	5	35	5	5	5	5	5	4
912	2	15	3	158	53	7	7	7	7	7	7	42	7	7	7	7	7	35	7	7	7	7	28	7	7	7	21	5	5	5	5	5	5	5	35	5	5	5	5	5	5	5	35	5	5	5	5	5	5
913	2	15	3	170	50	7	7	7	7	7	7	42	7	7	7	7	7	35	7	7	7	7	28	7	7	7	21	5	5	5	5	5	5	5	35	5	5	5	5	5	5	5	35	5	5	5	5	5	5
914	1	15	3	175	60	7	7	7	7	7	7	42	7	7	7	7	7	35	7	7	7	7	28	7	7	7	21	5	5	5	5	5	5	5	35	5	5	5	5	5	5	5	35	5	5	5	5	5	5
915	1	15	3	180	50	7	7	7	7	7	7	42	7	7	7	7	7	35	7	7	7	7	28	7	7	7	21	5	5	5	5	5	5	5	35	5	5	5	5	5	5	5	35	5	5	5	5	5	5
916	1	15	3	180	68	6	7	5	7	6	6	37	7	6	5	6	5	29	6	7	7	7	27	6	5	5	16	5	4	3	3	4	5	4	28	5	5	5	5	4	5	4	33	5	4	5	4	5	4
917	1	14	3	159	45	7	7	7	7	7	7	42	7	7	7	7	7	35	7	7	7	7	28	7	7	7	21	5	5	5	5	5	5	5	35	5	5	5	5	5	5	5	35	5	5	5	5	5	5
918	2	14	3	170	56	6	6	6	6	6	6	36	6	6	6	6	6	30	6	6	6	6	24	6	6	6	18	4	5	5	5	5	5	5	34	5	5	5	3	3	3	3	27	3	3	3	3	3	3
919	1	15	3	168	58	7	7	7	7	7	7	42	7	7	7	7	7	35	7	7	7	7	28	7	7	7	21	5	5	5	5	5	5	5	35	5	5	5	5	5	5	5	35	5	5	5	5	5	5
920	1	14	3	170	54	7	7	7	7	7	7	42	7	7	7	7	7	35	7	7	7	7	28	7	7	7	21	5	5	5	5	5	5	5	35	5	5	5	5	5	5	5	35	5	5	5	5	5	5
921	1	14	3	182	53	7	7	7	7	7	7	42	7	7	7	7	7	35	7	7	7	7	28	7	7	7	21	5	5	5	5	5	5	5	35	5	5	5	5	5	5	5	35	5	5	5	5	5	5
922	2	15	3	162	60	7	7	7	7	7	7	42	7	7	7	7	7	35	7	7	7	7	28	7	7	7	21	5	5	5	5	5	5	5	35	5	5	5	5	5	5	5	35	5	5	5	5	5	5
923	1	15	3	181	74	7	7	7	7	7	7	42	7	7	7	7	7	35	7	7	7	7	28	7	7	7	21	5	5	5	5	5	5	5	35	5	5	5	5	5	5	5	35	5	5	5	5	5	5
924	2	15	3	170	54.8	6	6	7	7	7	7	40	6	7	7	7	7	34	7	7	7	7	28	7	7	7	21	5	5	5	5	5	5	5	35	5	5	5	5	5	5	5	35	5	5	5	5	5	5
925	2	15	3	159	51	7	7	7	7	7	7	42	7	7	7	7	7	35	7	7	7	7	28	7	7	7	21	5	5	5	5	5	5	5	35	5	5	5	5	5	5	5	35	5	5	5	5	5	5
926	2	15	3	170	56	6	6	6	6	6	6	36	6	6	6	6	6	30	6	6	6	6	24	6	6	6	18	4	4	4	4	4	4	4	28	4	4	4	4	4	4	4	28	4	4	4	4	4	4
927	2	15	3	165	50	7	7	7	7	7	7	42	7	7	7	7	5	33	6	6	6	6	24	6	6	7	19	4	5	3	5	5	5	5	32	5	4	4	5	5	5	5	33	4	3	3	4	4	4
928	2	14	3	158	65	4	4	4	4	4	4	24	4	4	4	4	4	20	4	4	4	4	16	4	4	4	12	3	3	3	3	3	3	3	21	3	3	3	3	3	3	3	21	3	3	3	3	3	3
929	2	15	3	160	50	4	4	4	4	4	4	24	4	4	4	4	4	20	7	7	7	7	28	5	5	5	15	5	5	5	5	5	5	5	35	5	5	5	5	5	5	5	35	5	5	5	5	5	5
930	2	15	3	165	51	2	1	7	7	1	1	19	7	7	7	4	5	30	2	5	5	5	17	5	5	5	15	4	4	4	4	4	4	4	28	4	4	4	4	4	4	4	28	4	4	4	4	4	4
931	1	15	3	177	60	7	7	7	7	7	7	42	7	7	7	7	7	35	5	7	7	7	26	6	6	6	18	5	5	5	4	5	5	5	34	4	4	5	4	4	5	5	31	5	5	4	4	4	3
932	2	16	3	167	56	6	6	6	6	6	6	36	6	6	6	6	6	30	6	6	6	6	24	6	6	6	18	4	4	4	4	4	4	4	28	4	4	4	4	4	4	4	28	4	4	4	4	4	4
933	2	14	3	162	53	7	7	7	7	7	7	42	7	7	7	7	7	35	7	7	7	7	28	7	7	7	21	5	5	5	5	5	5	5	35	5	5	5	5	5	5	5	35	5	5	5	5	5	5
934	2	15	3	160	50	7	7	7	7	7	7	42	7	7	7	7	7	35	7	7	7	7	28	7	7	7	21	5	5	5	5	5	5	5	35	5	5	5	5	5	5	5	35	5	5	5	5	5	5
935	2	15	3	163	44	4	4	4	4	4	5	25	6	6	6	6	6	30	6	6	6	6	24	6	6	6	18	4	4	4	4	4	4	4	28	4	4	4	4	4	4	4	28	4	4	4	4	4	4
936	2	15	3	170	46	7	7	7	7	7	7	42	7	7	7	7	7	35	7	7	7	7	28	7	7	7	21	5	5	5	5	5	5	5	35	5	5	5	5	5	5	5	35	5	5	5	5	5	5
937	2	14	3	159	52	6	5	6	6	6	6	35	6	6	6	6	6	30	6	6	6	6	24	6	6	6	18	4	5	5	5	4	5	5	33	4	4	4	4	5	4	4	29	4	4	5	4	4	4
938	2	14	3	160	53	7	7	7	7	7	7	42	7	7	7	7	7	35	7	7	7	7	28	7	7	7	21	5	5	5	5	5	5	5	35	5	5	5	5	5	5	5	35	5	5	5	5	5	5
939	2	15	3	150	56	7	7	7	7	7	7	42	7	7	7	7	7	35	7	7	7	7	28	7	7	7	21	5	5	5	5	5	5	5	35	5	5	5	5	5	5	5	35	5	5	5	5	5	5
940	2	15	3	172	54	7	7	7	7	7	7	42	7	7	7	7	7	35	7	7	7	7	28	7	7	7	21	5	5	5	5	5	5	5	35	5	5	5	5	5	5	5	35	5	5	5	5	5	5
941	2	15	3	163	52	6	6	6	6	6	6	36	6	6	6	6	6	30	6	6	6	6	24	6	6	6	18	3	3	3	3	3	3	3	21	3	3	3	3	3	3	3	21	3	3	3	3	3	3
942	1	15	3	165	90	7	7	7	7	7	7	42	7	7	7	7	7	35	7	7	7	7	28	7	7	7	21	5	5	5	5	5	5	5	35	5	5	5	5	5	5	5	35	5	5	5	5	5	5
943	2	14	3	162	49	7	7	7	7	7	7	42	7	7	7	7	7	35	7	7	7	7	28	7	7	7	21	5	5	5	5	5	5	5	35	5	5	5	5	5	5	5	35	5	5	5	5	5	5
944	1	15	3	175	55	7	7	7	7	7	7	42	7	7	7	7	7	35	7	7	7	7	28	7	7	7	21	5	5	5	5	5	5	5	35	5	5	5	5	5	5	5	35	5	5	5	5	5	5
945	2	15	3	158	45	4	4	4	4	4	4	24	4	4	4	4	4	20	4	4	4	4	16	4	4	4	12	3	3	3	3	3	3	3	21	3	3	3	3	3	3	3	21	3	3	3	3	3	3
946	2	17	6	160	55	7	7	7	7	7	7	42	7	7	7	7	7	35	7	7	7	7	28	7	7	7	21	1	1	1	1	1	1	1	7	1	1	1	1	1	1	1	7	1	1	1	1	1	1
947	2	17	6	162	57	7	3	4	4	7	4	29	3	5	6	6	6	26	6	7	7	7	27	4	4	4	12	3	3	3	3	3	3	3	21	3	2	3	3	3	3	3	20	3	3	3	3	3	3
948	2	18	6	172	64	7	7	7	7	7	7	42	7	7	7	7	7	35	7	7	7	7	28	7	7	7	21	3	3	3	3	3	3	3	21	3	3	3	3	3	3	3	21	3	3	3	3	3	3
949	2	18	6	170	65	7	7	7	7	7	7	42	7	7	7	7	7	35	7	7	7	7	28	7	7	7	21	5	5	5	5	5	5	5	35	5	5	5	5	5	5	5	35	5	5	5	5	5	5
950	2	18	6	161	55	6	6	6	6	6	6	36	6	6	6	6	6	30	6	6	6	6	24	6	6	6	18	4	4	4	4	4	4	4	28	4	4	4	4	4	4	4	28	4	4	4	4	4	4
951	1	18	6	185	76	7	7	7	7	7	7	42	7	7	7	7	7	35	7	7	7	7	28	7	7	7	21	5	5	5	5	5	5	5	35	5	5	5	5	5	5	5	35	5	5	5	5	5	5
952	1	17	6	177	76	5	5	5	5	5	5	30	5	5	3	3	3	19	2	5	5	5	17	5	5	5	15	2	3	3	3	3	3	3	20	3	2	2	2	3	3	2	17	5	5	1	3	3	3
953	1	19	6	173	54	4	5	5	6	5	5	30	6	6	6	6	6	30	6	6	6	6	24	6	6	6	18	4	4	4	4	4	4	4	28	4	4	4	4	4	4	4	28	3	3	4	3	3	3
954	2	18	6	165	54	7	7	7	7	7	7	42	7	7	7	7	7	35	7	7	7	7	28	7	7	7	21	5	5	5	5	5	5	5	35	5	5	5	5	5	5	5	35	5	5	5	5	5	5
955	1	17	6	173	60	6	6	6	6	6	6	36	6	6	6	6	6	30	6	6	6	6	24	6	6	6	18	5	5	5	5	5	5	5	35	5	5	5	5	5	5	5	35	5	5	5	5	5	5
956	2	17	6	162	52	5	5	5	5	5	5	30	5	5	4	4	4	22	5	5	4	4	18	4	4	4	12	2	3	3	2	2	2	3	17	3	3	3	2	2	3	3	19	2	2	2	2	2	3
957	1	18	6	178	70	7	7	7	7	7	7	42	7	7	7	7	7	35	7	7	7	7	28	7	7	7	21	5	5	5	5	5	5	5	35	5	5	5	5	5	5	5	35	5	5	5	5	5	5
958	2	17	6	165	62	5	5	5	5	5	5	30	5	5	5	5	5	25	5	5	5	5	20	5	5	5	15	3	3	3	3	3	3	3	21	3	3	3	3	3	3	3	21	3	3	3	3	3	3
959	2	18	6	167	62	4	4	5	5	4	5	27	5	5	5	5	5	25	5	5	5	5	20	5	5	5	15	3	3	3	3	3	3	3	21	3	3	3	3	3	3	3	21	3	3	3	3	3	3
960	1	18	6	174	99	1	1	1	1	1	1	6	1	1	1	1	1	5	1	1	1	1	4	1	1	1	3	5	5	5	5	5	5	5	35	5	5	5	5	5	5	5	35	5	5	5	5	5	5
961	1	18	6	175	58	7	7	7	7	7	7	42	7	7	7	7	7	35	7	7	7	7	28	7	7	7	21	5	5	5	5	5	5	5	35	5	5	5	5	5	5	5	35	5	5	5	5	5	5
962	2	17	6	157	53	5	4	6	5	5	4	29	4	5	5	5	5	24	5	5	4	5	19	4	5	4	13	3	3	3	3	3	3	3	21	3	3	3	3	3	3	3	21	3	3	3	3	3	3
963	1	17	6	174	68	4	4	4	4	4	4	24	4	4	4	4	4	20	4	4	4	4	16	4	4	4	12	3	3	3	3	3	3	3	21	3	1	1	1	1	3	3	13	1	1	1	1	1	1
964	1	18	6	183	80	7	7	7	7	7	7	42	7	7	7	7	7	35	7	7	7	7	28	7	7	7	21	5	5	5	5	5	5	5	35	5	5	5	5	5	5	5	35	5	5	5	5	5	5
965	2	17	6	163	55.5	7	7	7	7	7	7	42	7	7	7	7	7	35	7	7	7	7	28	7	7	7	21	5	5	5	5	5	5	5	35	5	5	5	2	5	5	5	32	5	5	5	5	5	5
966	2	18	6	160	48	7	7	7	7	7	7	42	7	7	7	7	7	35	7	7	7	7	28	7	7	7	21	5	5	5	5	5	5	5	35	5	5	5	5	5	5	5	35	5	5	5	5	5	5
967	2	18	6	170	76	7	6	7	6	7	6	39	5	6	6	6	5	28	7	6	7	7	27	5	7	5	17	4	5	4	5	4	5	4	31	5	4	5	5	4	4	5	32	4	5	4	5	4	5
968	1	18	6	173	61	7	5	5	5	5	5	32	5	5	5	5	5	25	5	6	5	6	22	5	5	5	15	3	3	3	3	3	3	3	21	3	2	3	3	3	3	2	19	3	3	3	3	3	3
969	2	18	6	177	70	6	6	6	6	6	6	36	6	6	6	6	6	30	6	6	6	6	24	6	6	6	18	5	5	5	5	5	5	5	35	4	4	4	4	4	4	4	28	5	5	5	5	5	5
970	2	18	6	163	45	6	5	6	5	6	6	34	6	6	4	4	6	26	6	6	6	6	24	6	6	6	18	3	3	3	3	3	3	3	21	3	3	3	3	3	3	3	21	3	3	3	3	3	3
971	2	17	6	163	55	4	5	5	5	4	4	27	5	5	4	4	4	22	4	5	4	5	18	4	4	4	12	3	3	3	3	3	3	3	21	3	3	3	3	3	3	3	21	3	3	3	3	3	3
972	2	17	6	170	60	7	7	7	7	7	7	42	7	7	7	7	7	35	7	7	7	7	28	7	7	7	21	3	3	3	3	3	3	3	21	3	3	3	3	3	3	3	21	3	2	3	3	3	3
973	2	17	6	163	47	6	6	6	6	6	6	36	6	6	6	6	6	30	6	6	6	6	24	6	6	6	18	4	4	4	4	4	4	4	28	4	4	4	4	4	4	4	28	4	4	4	4	4	4
974	2	17	6	164	49	6	5	6	6	6	6	35	6	6	6	6	6	30	6	6	6	6	24	6	6	5	17	5	5	5	5	5	5	5	35	5	5	4	5	5	5	5	34	5	5	5	5	5	5
975	2	17	6	157	48	7	6	7	7	7	7	41	7	7	5	6	4	29	4	7	4	7	22	4	4	7	15	5	5	5	5	5	5	5	35	4	3	3	3	2	3	3	21	4	4	3	3	3	3
976	2	18	6	156	51	7	7	7	7	7	7	42	7	7	7	7	7	35	7	7	7	7	28	7	7	7	21	5	5	5	5	5	5	5	35	5	5	5	5	5	5	5	35	5	5	5	5	5	5
977	2	18	6	156	43	7	7	7	7	7	7	42	7	7	7	7	7	35	7	7	7	7	28	7	7	7	21	5	5	5	5	5	5	5	35	5	5	5	5	5	5	5	35	5	5	5	5	5	5
978	2	18	6	163	62.5	6	4	6	6	6	6	34	6	6	6	6	6	30	6	6	6	6	24	6	6	6	18	4	3	3	4	4	4	4	26	3	3	3	3	3	3	3	21	3	4	3	3	2	2
979	2	18	6	163	60	6	6	6	6	6	6	36	6	6	6	6	6	30	6	6	6	6	24	6	6	6	18	4	4	4	4	4	4	4	28	4	3	3	3	3	4	4	24	4	4	4	4	4	4
980	1	18	6	175	58	7	7	7	7	7	7	42	7	7	7	7	7	35	7	7	7	7	28	7	7	7	21	5	5	5	5	5	5	5	35	5	5	2	2	4	4	3	25	4	5	5	5	5	5
981	1	17	6	176	78	7	7	7	7	7	7	42	7	7	7	7	7	35	7	7	7	7	28	7	7	7	21	5	5	5	5	5	5	5	35	5	5	5	5	5	5	5	35	5	5	5	5	5	5
982	2	17	6	159	42	6	6	6	6	6	6	36	6	6	6	6	6	30	6	6	6	6	24	6	6	6	18	4	4	4	4	4	4	4	28	4	4	2	4	4	4	4	26	4	4	4	4	4	4
983	1	17	6	175	68	7	7	7	7	7	7	42	7	7	7	7	7	35	7	7	7	7	28	7	7	7	21	5	5	5	5	5	5	5	35	5	5	5	5	5	5	5	35	5	5	5	5	5	5
984	2	17	6	164	55	7	7	7	7	7	7	42	7	7	7	7	7	35	7	7	7	7	28	7	7	7	21	5	5	5	5	5	5	5	35	5	5	5	5	5	5	5	35	5	5	5	5	5	5
985	2	18	6	158	50	7	7	7	7	7	7	42	7	7	7	7	7	35	7	7	7	7	28	7	7	7	21	5	5	5	5	5	5	5	35	5	5	5	5	5	5	5	35	5	5	5	5	5	5
986	2	17	6	161	44	4	4	4	4	4	4	24	4	4	4	4	4	20	4	4	4	4	16	4	4	4	12	4	4	4	4	4	4	4	28	4	3	3	3	3	3	3	22	3	3	3	3	3	3
987	2	18	6	159	65	7	7	7	7	7	7	42	7	7	7	7	7	35	7	7	7	7	28	7	7	7	21	1	1	1	1	1	1	1	7	1	1	1	1	1	1	1	7	1	1	1	1	1	1
988	2	17	6	160	50	7	7	7	7	7	7	42	7	7	7	7	7	35	7	7	7	7	28	7	7	7	21	5	5	5	5	5	5	5	35	5	5	5	5	5	5	5	35	5	5	5	5	5	5
989	2	17	6	158	80	6	5	7	6	7	6	37	6	6	5	6	6	29	6	6	6	6	24	6	6	6	18	4	5	5	5	5	5	5	34	5	5	5	5	5	5	5	35	5	5	5	5	5	5
990	1	17	6	175	80	7	7	7	7	7	7	42	7	7	7	7	7	35	7	7	7	7	28	7	7	7	21	5	5	5	5	5	5	5	35	5	4	4	4	4	4	4	29	4	4	3	5	4	4
991	2	17	6	166	65	5	5	5	5	5	5	30	5	5	5	5	5	25	5	5	5	5	20	5	5	5	15	3	3	3	3	3	3	3	21	3	3	3	3	3	3	3	21	3	3	3	3	3	3
992	1	13	2	169	49	7	7	7	7	7	7	42	7	7	7	7	7	35	7	7	7	7	28	7	7	7	21	5	5	5	5	5	5	5	35	5	5	5	5	5	5	5	35	5	5	5	5	5	5
993	2	14	2	160	95	7	7	7	7	7	7	42	7	7	7	7	7	35	7	7	7	7	28	7	7	7	21	3	3	3	3	3	3	3	21	3	3	3	3	3	3	3	21	3	3	3	3	3	3
994	2	18	6	161	49	6	6	6	6	6	6	36	6	6	6	6	6	30	6	6	6	6	24	6	6	6	18	4	4	4	4	4	4	4	28	4	4	4	4	4	4	4	28	4	4	4	4	4	4
995	2	14	2	155	56	4	3	3	3	3	3	19	4	4	6	5	5	24	4	5	5	5	19	5	5	4	14	3	3	3	3	3	3	3	21	3	3	3	3	3	3	3	21	3	3	3	3	3	3
996	1	14	2	172	55	5	5	5	5	5	3	28	5	6	5	5	5	26	5	6	6	6	23	5	5	5	15	3	3	4	4	4	4	4	26	4	4	4	4	4	4	4	28	4	4	4	4	4	4
997	2	14	2	160	54	7	7	7	7	7	7	42	7	7	7	7	7	35	7	7	7	7	28	7	7	7	21	5	5	5	5	5	5	5	35	5	5	5	5	5	5	5	35	5	5	5	5	5	5
998	1	15	2	172	85	7	5	7	6	7	1	33	6	7	4	7	6	30	7	7	7	7	28	5	5	7	17	3	3	3	3	3	3	3	21	3	3	3	3	3	4	4	23	4	4	4	4	4	4
999	2	14	2	167	57	5	4	5	6	3	3	26	4	4	4	4	4	20	5	5	5	5	20	4	4	4	12	3	3	3	3	3	3	3	21	3	3	2	2	3	3	3	19	3	3	3	3	2	2
1000	2	13	2	160	64	5	6	6	5	7	5	34	6	6	6	6	6	30	7	7	5	5	24	5	5	5	15	3	3	3	4	3	4	4	24	4	4	4	4	3	3	3	25	4	4	3	4	4	4
1001	2	18	6	178	56	4	4	4	4	4	4	24	4	4	4	4	4	20	4	4	4	4	16	4	4	4	12	3	3	3	3	3	3	3	21	3	3	3	3	3	3	3	21	3	3	3	3	3	3
1002	1	14	2	172	50	7	7	7	7	7	7	42	7	7	7	7	7	35	7	7	7	7	28	7	7	7	21	5	5	5	5	5	5	5	35	5	5	5	5	5	5	5	35	5	5	5	5	5	5
1003	1	14	2	175	55	6	4	5	7	6	6	34	6	6	6	6	6	30	6	6	6	6	24	6	6	6	18	4	4	4	4	4	4	4	28	4	4	4	4	4	4	4	28	4	4	4	4	4	4
1004	2	14	2	160	46	7	7	7	7	7	7	42	7	7	7	7	7	35	7	7	7	7	28	7	7	7	21	5	5	5	5	5	5	5	35	5	5	5	5	5	5	5	35	5	5	5	5	5	5
1005	1	13	2	175	70	7	7	7	7	7	7	42	7	7	7	7	7	35	7	7	7	7	28	7	7	7	21	5	5	5	5	5	5	5	35	5	5	5	5	5	5	5	35	5	5	5	5	5	5
1006	2	15	2	158	54	7	7	7	7	7	7	42	7	7	7	7	7	35	7	7	7	7	28	7	7	7	21	3	3	3	3	3	3	3	21	3	3	3	3	3	3	3	21	3	3	3	3	3	3
1007	2	14	2	157	85	6	6	6	6	6	6	36	6	6	6	6	6	30	6	6	6	6	24	6	6	6	18	4	4	4	4	4	4	4	28	4	4	4	4	4	4	4	28	4	4	4	4	4	4
1008	1	14	2	160	98	7	7	7	7	7	7	42	7	7	7	7	7	35	7	7	7	7	28	7	7	7	21	5	5	5	5	5	5	5	35	5	5	5	5	5	5	5	35	5	5	5	5	5	5
1009	1	14	2	180	70	6	5	5	5	6	5	32	5	6	4	5	4	24	6	7	5	6	24	6	5	6	17	5	3	3	4	3	5	4	27	4	4	5	3	4	4	3	27	4	3	3	4	3	3
1010	2	15	2	162	53.5	7	7	7	7	7	7	42	7	7	7	7	7	35	7	7	7	7	28	7	7	7	21	5	5	5	5	5	5	5	35	5	5	5	5	5	5	5	35	5	5	5	5	5	5
1011	2	14	2	150	40	6	5	7	7	6	5	36	6	7	6	6	6	31	6	6	6	6	24	6	6	6	18	3	3	3	3	3	3	3	21	3	3	3	3	3	3	3	21	3	3	3	3	3	3
1012	1	14	2	170	50	6	6	7	6	6	7	38	7	7	7	7	6	34	6	7	6	6	25	6	6	6	18	5	4	5	5	5	5	5	34	5	5	5	5	5	5	5	35	5	5	5	4	5	5
1013	1	14	2	171	55	6	6	5	6	5	6	34	6	6	5	6	6	29	6	6	6	6	24	6	6	6	18	4	4	4	4	4	4	4	28	4	4	4	4	4	4	4	28	4	4	4	4	4	4
1014	2	14	2	160	65	7	7	7	7	7	7	42	7	7	7	7	7	35	7	6	7	7	27	7	7	7	21	3	3	3	3	3	3	3	21	3	3	3	2	3	3	3	20	3	3	3	3	3	3
1015	2	14	2	156	45	7	4	6	4	7	5	33	4	5	5	6	4	24	6	6	6	6	24	6	6	6	18	5	5	5	5	4	4	5	33	5	5	5	5	5	5	5	35	5	5	5	5	4	5
1016	2	13	2	158	45	7	7	7	7	7	7	42	7	7	7	7	7	35	7	7	7	7	28	7	7	7	21	1	1	1	1	1	1	1	7	1	1	1	1	1	1	1	7	1	1	1	1	1	1
1017	2	14	2	163	62.5	5	4	4	6	4	4	27	4	4	6	5	4	23	4	4	4	4	16	4	4	4	12	3	3	3	3	3	3	3	21	3	3	3	3	3	3	3	21	3	3	3	3	3	3
1018	1	14	2	171	60	5	5	5	5	5	5	30	5	5	5	5	5	25	5	5	5	4	19	5	5	5	15	3	3	3	3	3	3	3	21	3	3	3	3	3	3	3	21	3	3	3	3	3	3
1019	2	14	2	158	42.5	6	6	6	6	6	7	37	7	7	7	7	7	35	7	7	7	7	28	7	7	7	21	5	5	5	5	5	5	5	35	5	5	5	5	5	5	5	35	5	5	5	5	5	5
1020	1	13	2	176	69	1	1	1	6	1	6	16	6	6	6	6	6	30	6	5	4	5	20	4	4	4	12	4	4	4	3	3	3	3	24	3	3	3	3	3	3	3	21	3	3	3	3	3	3
1021	1	13	2	175	75	4	4	4	5	5	4	26	5	4	6	5	4	24	6	5	4	5	20	5	4	5	14	3	2	3	3	2	3	2	18	3	3	3	2	3	3	2	19	3	2	4	3	3	4
1022	1	14	2	175	60	5	5	5	5	5	6	31	5	5	5	5	5	25	4	5	5	4	18	5	5	5	15	3	3	3	3	3	3	3	21	3	3	3	3	3	3	3	21	3	3	3	3	3	3
1023	2	14	2	162	50	3	6	7	7	4	4	31	6	7	7	7	7	34	7	7	7	7	28	7	7	7	21	5	5	5	5	5	5	5	35	5	5	5	5	5	5	5	35	5	5	5	5	5	5
1024	2	14	2	151	40	6	6	6	6	6	6	36	6	6	6	6	6	30	5	6	5	6	22	6	6	6	18	5	5	5	5	5	5	5	35	5	5	5	5	5	5	5	35	5	5	5	5	5	5
1025	2	13	2	170	52.5	3	7	4	6	3	6	29	3	6	7	7	7	30	2	7	7	7	23	7	7	7	21	1	1	1	1	1	1	1	7	1	5	5	5	1	5	5	27	5	5	5	5	5	5
1026	1	13	2	163	60	7	7	7	7	7	7	42	7	7	7	7	7	35	7	7	7	7	28	7	7	7	21	5	5	5	5	5	5	5	35	5	5	5	5	5	5	5	35	5	5	5	5	5	5
1027	1	14	2	167	60	5	5	5	5	5	5	30	5	5	5	5	5	25	5	5	5	5	20	5	5	5	15	3	3	3	3	3	3	3	21	3	3	3	3	3	3	3	21	3	3	3	3	3	3
1028	2	13	2	165	55	7	7	7	7	7	7	42	7	7	7	7	7	35	7	7	7	7	28	7	7	7	21	5	5	5	5	5	5	5	35	5	5	5	5	5	5	5	35	5	5	5	5	5	5
1029	2	16	3	172	80	7	7	7	7	7	7	42	7	7	7	7	7	35	7	7	7	7	28	7	7	7	21	5	5	5	5	5	5	5	35	5	5	5	5	5	5	5	35	5	5	5	5	5	5
1030	1	15	3	170	51	6	7	6	7	7	7	40	7	6	6	7	7	33	6	6	7	6	25	6	6	6	18	4	5	5	5	5	5	5	34	5	5	5	5	5	5	5	35	5	5	5	5	5	5
1031	2	14	2	170	58	4	4	5	5	4	4	26	5	5	5	5	5	25	5	5	4	5	19	4	4	6	14	4	4	4	4	4	4	4	28	4	4	2	2	2	2	2	18	2	2	2	4	2	2
1032	1	13	2	170	55	7	7	7	7	7	7	42	7	7	2	7	4	27	7	7	7	7	28	7	7	7	21	3	3	3	3	3	3	3	21	3	3	3	3	3	3	3	21	3	3	3	3	3	3
1033	2	13	2	151	51	7	7	7	7	7	7	42	7	7	7	7	7	35	7	7	7	7	28	7	7	7	21	5	5	5	5	5	5	5	35	5	5	5	5	5	5	5	35	5	5	5	5	5	5
1034	1	14	2	171	70	6	6	7	7	6	7	39	6	7	7	7	7	34	7	7	7	7	28	6	7	7	20	4	5	5	4	5	5	5	33	5	5	4	4	4	5	5	32	4	4	5	5	5	5
1035	2	13	2	163	53	6	6	6	6	6	6	36	6	6	6	6	6	30	6	6	6	6	24	6	6	6	18	4	4	4	4	4	4	4	28	4	4	4	4	4	4	4	28	4	4	4	4	4	4
1036	2	13	2	152	50	7	7	7	7	7	7	42	7	7	7	7	7	35	7	7	7	7	28	7	7	7	21	5	5	5	5	5	5	5	35	5	5	5	5	5	5	5	35	5	5	5	5	5	5
1037	1	14	2	175	79	4	4	4	4	4	4	24	4	4	4	4	4	20	4	4	4	4	16	4	4	4	12	3	3	3	3	3	3	3	21	3	3	3	3	3	3	3	21	3	3	3	3	3	3
1038	1	15	2	161	51	7	7	7	7	7	7	42	7	7	7	7	7	35	7	7	7	7	28	4	7	7	18	5	5	5	5	5	5	5	35	5	5	5	5	5	5	5	35	5	5	5	5	5	5
1039	2	14	2	158	44	7	7	7	7	7	7	42	7	7	7	7	7	35	7	7	7	7	28	7	7	7	21	5	5	5	5	5	5	5	35	5	5	5	5	5	5	5	35	5	5	5	5	5	5
1040	1	14	2	170	47	1	1	1	1	1	1	6	1	1	1	1	1	5	1	1	1	1	4	1	1	1	3	1	1	1	1	1	1	1	7	1	1	1	1	1	1	1	7	1	1	1	1	1	1
1041	2	14	2	160	96	7	7	5	5	7	7	38	7	7	7	7	7	35	7	4	5	6	22	4	5	4	13	4	4	3	3	3	3	3	23	3	3	3	3	3	3	3	21	3	3	3	3	3	3
1042	2	14	2	165	98	6	6	6	6	6	6	36	6	6	6	6	6	30	3	6	5	6	20	6	6	6	18	3	3	3	3	3	3	3	21	3	3	3	3	3	3	3	21	3	3	3	3	3	3
1043	1	14	2	162	58	6	6	7	7	5	6	37	7	7	6	7	7	34	6	6	4	7	23	6	5	5	16	3	5	5	5	3	4	3	28	5	3	3	2	3	3	3	22	3	3	3	3	3	3
1044	1	18	6	184	71	3	4	4	4	5	5	25	5	5	5	5	5	25	4	4	5	4	17	5	5	5	15	3	3	3	3	3	3	3	21	4	4	4	4	4	4	4	28	4	4	4	4	4	4
1045	2	18	6	160	60	7	7	7	7	7	7	42	7	7	7	7	7	35	7	7	7	7	28	7	7	7	21	5	5	5	5	5	5	5	35	5	5	5	5	5	5	5	35	5	5	5	5	5	5
1046	1	14	2	176	80	7	7	7	7	7	7	42	7	7	7	7	7	35	7	7	7	7	28	7	7	7	21	5	5	5	5	5	5	5	35	5	5	5	5	5	5	5	35	5	5	5	5	5	5
1047	1	14	2	172	100	3	6	7	7	5	6	34	7	7	7	7	7	35	7	7	7	7	28	5	6	7	18	5	5	5	5	5	5	5	35	5	5	5	5	5	5	5	35	5	5	5	5	5	5
1048	2	17	6	171	50	6	6	6	6	6	6	36	6	6	6	6	6	30	6	6	6	6	24	6	6	6	18	4	4	4	4	4	4	4	28	4	4	4	4	4	4	4	28	4	4	4	4	4	4
1049	2	14	2	158	100	5	4	4	7	5	5	30	5	5	5	5	5	25	5	5	5	5	20	5	5	5	15	3	3	3	3	3	3	3	21	3	3	3	3	3	3	3	21	3	3	3	3	3	3
1050	2	14	2	158	82	6	6	6	6	6	6	36	6	6	6	6	6	30	6	6	6	6	24	6	6	6	18	4	4	4	4	4	4	4	28	4	4	4	4	4	4	4	28	4	4	4	4	4	4
1051	2	13	2	160	54	6	6	7	7	6	6	38	7	7	7	7	7	35	7	7	7	7	28	7	7	7	21	5	5	5	5	5	5	5	35	5	5	5	5	5	5	5	35	5	5	5	5	5	5
1052	2	14	2	160	42	3	3	5	5	3	3	22	3	3	3	3	3	15	5	5	5	5	20	5	5	5	15	5	4	4	4	4	4	4	29	4	4	4	4	4	4	4	28	4	4	4	4	4	4
1053	2	13	2	155	82	6	6	6	6	6	6	36	6	6	7	7	7	33	7	6	7	7	27	7	7	6	20	5	3	3	4	3	3	3	24	3	3	3	3	3	3	3	21	3	3	3	3	3	3
1054	2	14	2	154	50	7	7	7	7	7	7	42	7	7	7	7	7	35	6	7	7	7	27	7	7	7	21	5	5	5	5	5	5	5	35	5	5	5	5	5	5	5	35	5	5	5	5	5	5
1055	2	14	2	163	45	7	7	7	7	7	7	42	7	7	7	7	7	35	6	6	6	6	24	6	6	6	18	5	5	5	5	5	5	5	35	5	5	5	5	5	5	5	35	5	5	5	5	5	5
1056	1	14	2	158	40	7	7	7	7	7	7	42	7	7	7	7	7	35	7	7	7	7	28	7	7	5	19	3	3	3	3	3	3	3	21	3	3	3	3	3	3	3	21	3	3	3	3	3	3
1057	1	14	2	155	49	7	7	7	7	7	7	42	7	7	7	7	7	35	7	7	7	7	28	7	7	7	21	5	5	5	5	5	5	5	35	5	5	5	5	5	5	5	35	5	5	5	5	5	5
1058	2	14	2	167	42.5	7	7	7	7	7	7	42	7	7	7	7	7	35	7	7	7	7	28	7	7	7	21	5	5	5	5	5	5	5	35	5	5	5	5	5	5	5	35	5	5	5	5	5	5
1059	2	14	2	160	57	4	5	6	7	3	4	29	6	6	6	6	6	30	7	7	5	6	25	4	4	5	13	3	4	4	4	4	4	3	26	4	4	4	3	4	4	3	26	4	3	4	3	4	3
1060	1	14	2	168	50	7	7	7	7	7	7	42	7	7	7	7	7	35	7	7	7	7	28	7	7	7	21	5	3	3	3	3	3	3	23	3	3	3	3	3	3	3	21	3	3	3	3	3	3
1061	2	13	2	158	53	2	2	2	2	2	2	12	2	2	2	2	2	10	2	2	2	2	8	2	2	2	6	3	3	3	3	3	3	3	21	3	3	3	3	3	3	3	21	3	3	3	3	3	3
1062	1	14	2	175	86	7	6	6	6	6	5	36	6	7	5	6	5	29	6	7	5	6	24	4	4	6	14	4	4	4	4	4	4	5	29	4	4	4	2	2	3	3	22	3	3	4	3	3	3
1063	1	14	2	165	56	7	7	7	7	7	7	42	7	7	7	7	7	35	7	7	7	7	28	7	7	7	21	5	5	5	5	5	5	5	35	5	5	5	5	5	5	5	35	5	5	5	5	5	5
1064	2	14	2	158	60	2	3	1	1	1	1	9	1	1	1	1	1	5	1	1	1	1	4	1	1	1	3	2	2	4	4	4	5	4	25	5	5	3	3	4	5	5	30	5	2	5	5	4	4
1065	2	15	2	150	45	5	1	3	4	5	6	24	4	4	3	4	5	20	3	5	1	3	12	3	3	3	9	4	4	4	4	4	4	3	27	3	4	3	2	4	4	4	24	4	4	4	4	4	2
1066	1	14	2	168	47	6	5	7	7	3	5	33	7	7	7	7	7	35	6	7	6	7	26	5	7	6	18	4	5	4	4	4	5	5	31	5	5	5	5	5	5	5	35	4	4	5	4	4	4
1067	2	13	2	167	52	7	6	7	6	7	7	40	7	7	6	6	7	33	7	7	7	7	28	7	7	7	21	5	4	4	5	5	5	5	33	5	5	5	5	5	5	5	35	5	5	5	5	5	5
1068	2	13	2	160	50	5	5	4	4	5	5	28	5	5	4	4	4	22	4	4	4	4	16	4	4	4	12	3	3	3	3	3	3	3	21	3	3	3	3	3	3	3	21	3	3	3	3	3	3
1069	1	14	2	171	60.5	6	6	6	6	6	6	36	6	6	6	6	6	30	6	6	6	6	24	6	6	6	18	3	3	3	3	3	3	3	21	3	3	3	4	4	4	4	25	4	4	4	4	4	4
1070	1	14	2	156	45	7	7	7	7	7	7	42	7	7	7	7	7	35	7	7	7	7	28	7	7	7	21	5	5	5	5	5	5	5	35	5	5	5	5	5	5	5	35	5	5	5	5	5	5
1071	1	14	2	165	46	6	6	6	6	6	6	36	6	6	6	6	6	30	6	6	6	6	24	6	6	6	18	4	4	4	4	4	4	4	28	4	4	4	4	4	4	4	28	4	4	4	4	4	4
1072	1	13	2	162	42	6	5	4	6	5	5	31	5	5	5	6	4	25	4	6	4	5	19	4	4	4	12	4	4	4	4	4	4	4	28	3	3	2	2	3	3	3	19	2	2	3	2	4	3
1073	2	14	2	164	55	4	4	4	5	4	5	26	4	5	5	5	5	24	5	4	4	5	18	4	4	4	12	3	3	4	3	3	3	3	22	3	3	3	3	3	3	3	21	3	3	3	3	3	3
1074	2	14	2	165	50	1	1	4	1	1	5	13	1	1	1	5	1	9	1	1	1	1	4	1	1	1	3	3	3	1	1	3	1	3	15	3	3	1	1	3	3	3	17	1	1	3	1	3	3
1075	1	15	2	168	40	5	5	5	6	5	4	30	5	7	7	4	4	27	4	7	4	7	22	4	4	4	12	5	5	5	5	5	5	5	35	5	5	5	5	5	5	5	35	5	5	3	3	3	3
1076	1	14	2	165	93	4	5	5	7	5	5	31	5	5	5	5	5	25	5	5	5	5	20	5	5	5	15	3	4	3	4	3	4	3	24	4	3	4	3	4	3	4	25	3	4	3	4	3	4
1077	1	14	2	183	60	4	6	6	6	5	5	32	5	5	6	6	6	28	6	7	6	6	25	4	4	4	12	3	3	4	3	4	3	3	23	4	3	3	4	3	3	3	23	3	4	3	3	4	3
1078	1	14	2	170	65	5	5	5	5	5	5	30	5	5	5	5	5	25	5	5	5	5	20	5	5	5	15	5	5	5	5	5	5	5	35	5	5	5	5	5	4	4	33	4	4	3	3	3	3
1079	2	14	2	160	50	7	7	7	7	7	7	42	7	7	7	7	7	35	7	7	7	7	28	7	7	7	21	5	5	5	5	5	5	5	35	5	5	5	5	5	5	5	35	5	5	5	5	5	5
1080	2	14	2	168	46	5	1	2	7	5	6	26	2	1	4	4	6	17	2	4	4	4	14	4	4	4	12	3	3	3	3	3	3	3	21	3	3	3	3	3	3	3	21	3	3	3	3	3	3
1081	2	14	2	161	98	6	5	6	7	6	6	36	5	4	5	4	4	22	6	6	3	4	19	4	4	4	12	3	3	3	3	3	3	3	21	3	3	3	3	3	3	3	21	3	3	3	3	3	3
1082	2	14	2	150	90	7	7	7	7	7	7	42	7	7	7	7	7	35	7	7	7	7	28	7	7	7	21	5	5	5	5	5	5	5	35	5	5	5	5	5	5	5	35	5	5	5	5	5	5
1083	1	15	3	183	107	6	6	6	6	6	6	36	6	6	6	6	6	30	6	6	6	6	24	6	6	6	18	3	3	3	3	3	3	3	21	2	3	3	3	3	3	3	20	3	3	3	3	3	3
1084	1	14	2	169	75	4	4	4	4	4	4	24	4	4	4	4	4	20	4	4	4	4	16	4	4	4	12	4	4	4	4	4	4	4	28	4	4	4	4	4	4	4	28	4	4	4	4	4	4
1085	2	14	2	154	41	2	2	2	2	2	2	12	2	2	6	2	2	14	6	4	2	2	14	2	2	2	6	5	5	5	5	5	5	5	35	5	5	3	3	3	3	3	25	3	3	3	3	3	3
1086	1	14	2	175	72	6	6	6	6	6	6	36	6	6	6	6	6	30	6	6	6	6	24	6	6	6	18	4	4	4	4	4	4	4	28	4	4	4	4	4	4	4	28	4	4	4	4	4	4
1087	1	14	2	175	65	4	4	4	4	7	6	29	6	5	6	6	6	29	6	6	6	6	24	6	6	6	18	4	4	4	4	4	4	4	28	4	4	4	4	4	4	4	28	4	4	4	4	4	4
1088	2	14	2	168	50	5	5	5	5	5	5	30	5	5	5	5	5	25	5	5	5	5	20	5	5	5	15	4	4	4	4	4	4	4	28	4	4	4	4	4	4	4	28	4	4	4	4	4	4
1089	1	13	2	170	50	1	1	1	1	1	1	6	1	1	1	1	1	5	1	7	7	7	22	7	7	7	21	5	5	5	5	5	5	5	35	5	5	5	5	5	5	5	35	5	5	5	5	5	5
1090	2	14	2	159	53	7	7	7	7	7	7	42	7	7	7	7	7	35	7	7	7	7	28	4	7	7	18	5	5	5	5	5	5	5	35	5	5	5	5	5	5	5	35	5	5	5	5	5	5
1091	1	14	2	170	80	5	3	3	3	3	5	22	5	3	5	3	3	19	3	3	3	3	12	3	3	3	9	3	3	3	3	3	3	3	21	3	3	3	3	3	3	3	21	3	3	3	3	3	3
1092	1	13	2	165	55	7	5	6	5	7	7	37	5	6	5	5	6	27	7	6	7	7	27	5	7	6	18	5	5	5	5	5	5	5	35	5	5	5	5	5	5	5	35	5	5	5	5	5	5
1093	1	14	2	170	63	5	5	5	5	5	5	30	5	5	5	5	5	25	5	5	5	5	20	5	5	5	15	3	3	3	3	3	3	3	21	3	3	3	3	3	3	3	21	3	3	3	3	3	3
1094	2	15	3	169	55	7	5	7	5	6	4	34	4	7	7	7	7	32	1	7	6	6	20	4	4	5	13	3	2	4	1	2	3	3	18	4	4	4	4	4	4	4	28	4	2	4	4	2	2
1095	1	14	2	160	45	5	6	6	6	6	6	35	6	6	6	6	6	30	6	6	6	6	24	6	6	6	18	3	3	4	3	4	3	3	23	4	3	3	3	3	3	3	22	3	3	3	3	3	3
1096	1	14	2	166	88	5	3	7	7	3	5	30	5	6	4	6	4	25	3	6	4	3	16	4	4	4	12	3	4	5	4	4	3	4	27	5	5	5	1	5	4	5	30	3	3	4	2	1	2
1097	2	14	2	153	78	4	4	4	4	4	4	24	4	4	4	3	3	18	3	4	3	3	13	3	3	3	9	4	4	4	4	4	4	4	28	4	4	4	4	4	4	4	28	4	4	3	3	3	3
1098	1	14	2	168	60	4	5	7	7	5	7	35	6	7	7	7	7	34	7	7	7	7	28	7	7	7	21	4	4	5	5	4	4	4	30	4	4	4	4	4	4	4	28	4	3	3	3	3	3
1099	2	14	2	168	46	7	7	7	7	7	7	42	7	7	7	7	7	35	7	7	7	7	28	7	7	7	21	5	5	5	5	5	5	5	35	5	5	5	5	5	5	5	35	5	5	5	5	5	5
1100	1	13	2	165	50	7	5	7	5	6	5	35	4	6	5	4	6	25	7	7	5	6	25	5	6	5	16	5	5	3	3	4	3	4	27	4	3	4	4	4	5	4	28	4	5	5	4	5	5
1101	2	14	2	152	55	7	7	7	7	7	7	42	7	7	7	7	7	35	7	7	6	7	27	7	7	7	21	5	5	5	5	5	5	5	35	5	5	5	5	5	5	5	35	5	5	5	5	5	5
1102	1	14	2	166	88	5	3	6	5	6	5	30	4	4	4	4	4	20	5	5	4	3	17	4	4	4	12	4	5	5	3	4	4	4	29	5	5	4	1	5	4	3	27	2	3	3	2	4	2
1103	1	13	2	159	44.5	5	6	6	7	2	7	33	7	5	5	6	7	30	3	5	5	6	19	5	5	7	17	5	5	5	5	5	5	5	35	5	3	3	3	3	4	4	25	4	4	4	4	5	5
1104	2	14	2	168	70	7	7	7	7	7	7	42	7	7	7	7	7	35	7	7	7	7	28	7	7	7	21	5	5	5	5	5	5	5	35	5	5	5	5	5	5	5	35	5	5	5	5	5	5
1105	2	14	2	164	53	5	4	2	4	5	5	25	4	4	4	4	4	20	6	6	4	5	21	4	4	4	12	3	3	3	3	3	3	3	21	3	3	3	3	3	3	3	21	3	3	3	3	3	3
1106	2	15	3	162	60	4	4	4	4	4	4	24	4	4	4	4	4	20	4	4	4	4	16	4	4	4	12	4	4	4	4	4	4	4	28	4	4	4	4	4	3	3	26	3	3	3	3	3	3
1107	2	13	2	166	49	5	5	5	7	5	4	31	7	7	7	7	7	35	6	7	5	7	25	7	6	7	20	5	5	5	5	4	5	5	34	5	5	5	5	4	5	5	34	5	5	5	5	5	5
1108	2	14	2	170	50	1	1	1	1	1	1	6	1	1	1	1	1	5	1	1	1	1	4	1	1	1	3	2	2	2	2	2	2	2	14	4	4	4	4	4	4	4	28	4	4	4	4	4	4
1109	2	13	2	160	45	5	5	6	7	5	4	32	7	7	5	7	7	33	5	7	7	5	24	5	5	6	16	5	5	5	5	5	4	4	33	5	5	5	4	5	5	5	34	5	4	5	5	3	4
1110	1	14	2	166	53	7	7	7	7	7	7	42	7	7	6	7	6	33	6	6	7	6	25	6	6	6	18	5	5	4	5	5	5	5	34	5	5	5	4	4	4	4	31	4	5	5	4	4	4
1111	1	14	2	155	47.9	1	1	7	7	3	7	26	7	7	7	7	7	35	7	7	4	7	25	4	1	1	6	4	5	5	5	5	5	5	34	1	1	2	1	5	1	1	12	3	5	5	5	1	5
1112	1	13	2	160	50	5	5	5	5	3	6	29	5	7	5	5	6	28	7	5	4	6	22	4	5	5	14	3	3	3	3	3	3	3	21	3	2	2	1	4	1	4	17	4	4	3	3	3	3
1113	2	14	2	158	52	4	4	4	4	4	4	24	5	5	7	5	4	26	3	3	4	4	14	4	4	4	12	5	5	5	5	5	4	4	33	4	4	4	4	5	5	5	31	5	5	5	5	4	4
1114	2	15	3	162	45	6	6	6	6	6	6	36	6	6	6	6	6	30	6	6	6	6	24	6	6	6	18	4	4	4	4	4	4	4	28	4	4	4	4	4	4	4	28	4	4	4	4	4	4
1115	2	14	2	163.5	44	1	2	5	7	1	4	20	4	4	7	7	4	26	6	6	4	7	23	6	4	4	14	4	4	4	4	4	4	4	28	4	4	4	4	4	4	4	28	4	4	4	4	4	4
1116	2	14	2	175	70	7	7	7	7	7	7	42	7	7	7	7	7	35	7	7	7	7	28	7	7	7	21	5	5	5	5	5	5	5	35	5	2	2	2	2	4	2	19	1	2	5	2	2	2
1117	2	15	3	161	50	5	4	6	6	5	4	30	5	5	6	6	6	28	4	6	5	6	21	5	5	6	16	3	3	3	3	3	3	3	21	3	3	3	3	3	3	3	21	3	3	3	4	3	3
1118	1	14	2	171	50	5	5	5	5	5	4	29	4	7	7	7	6	31	7	7	7	6	27	3	3	3	9	4	5	5	5	5	5	5	34	5	3	3	3	5	5	5	29	4	5	4	4	4	4
1119	2	14	2	155	40	6	6	6	6	6	6	36	6	6	6	6	6	30	6	6	6	6	24	6	6	6	18	4	4	4	4	4	4	4	28	4	4	4	4	4	4	4	28	4	4	4	4	4	4
1120	2	13	2	165	50	5	5	5	5	5	5	30	5	5	5	5	5	25	5	6	5	5	21	5	5	5	15	3	3	3	3	3	3	3	21	3	3	3	3	3	3	3	21	3	3	3	3	3	3
1121	1	14	2	175	75	5	4	6	6	5	7	33	6	6	4	5	5	26	7	7	4	4	22	4	4	6	14	5	5	5	5	5	5	5	35	5	4	4	5	5	5	4	32	4	4	5	4	4	5
1122	1	15	2	160	54	4	4	4	4	4	4	24	4	4	4	4	4	20	4	4	4	4	16	4	4	4	12	4	4	4	4	4	4	4	28	4	4	4	4	4	4	4	28	4	4	4	4	4	4
1123	1	14	2	176	60	7	7	7	7	7	7	42	7	7	7	7	7	35	7	7	7	7	28	7	7	7	21	5	5	5	5	5	5	5	35	5	5	5	5	5	5	5	35	5	5	5	5	5	5
1124	2	14	2	161.2	54	7	5	3	7	7	7	36	5	7	6	7	7	32	7	7	7	7	28	7	7	7	21	5	5	5	5	5	5	5	35	4	2	5	5	5	5	5	31	5	5	5	5	5	5
1125	2	14	2	160	54	5	5	5	5	5	5	30	5	5	5	5	5	25	5	5	5	5	20	5	5	5	15	3	3	3	3	3	3	3	21	3	3	3	3	3	3	3	21	3	3	3	3	3	3
1126	1	15	2	172	48	7	7	7	7	5	1	34	7	7	7	7	7	35	7	7	7	7	28	7	1	1	9	1	1	1	1	1	1	1	7	1	1	1	1	1	1	1	7	1	1	1	1	1	1
1127	2	12	1	160	80	5	5	5	5	5	4	29	5	5	4	4	4	22	3	4	4	4	15	4	4	4	12	3	3	3	3	3	3	3	21	3	3	3	3	3	5	5	25	5	3	3	3	3	3
1128	1	13	2	166	55	6	6	6	6	6	6	36	6	6	6	6	6	30	6	6	6	6	24	6	6	6	18	4	4	4	4	4	4	4	28	4	4	4	4	4	4	4	28	4	4	4	4	4	4
1129	1	13	1	158	65	7	7	7	7	7	7	42	7	7	7	7	7	35	7	7	7	7	28	7	7	7	21	5	5	5	5	5	5	5	35	5	5	5	5	5	5	5	35	5	5	5	5	5	5
1130	2	14	2	160	60	7	7	7	7	7	7	42	7	7	7	7	7	35	7	7	7	7	28	7	7	7	21	5	5	5	5	5	5	5	35	5	5	5	5	5	5	5	35	5	5	5	5	5	5
1131	1	14	2	178	75	2	2	2	2	2	2	12	2	2	2	2	2	10	2	2	2	2	8	2	2	2	6	4	4	4	4	4	4	4	28	4	4	4	4	4	4	4	28	4	4	4	4	4	4
1132	2	13	1	147	45	1	1	4	7	1	4	18	7	7	7	7	7	35	6	6	4	5	21	4	4	4	12	4	3	3	3	3	4	4	24	3	3	3	3	3	3	3	21	3	3	3	3	3	3
1133	2	14	3	168	60	6	6	6	6	6	6	36	6	6	6	6	6	30	6	6	6	6	24	6	6	6	18	3	3	3	3	3	3	3	21	3	3	3	3	3	3	3	21	3	3	3	3	3	3
1134	2	14	2	152	88	7	7	7	6	7	7	41	7	7	6	7	5	32	7	6	4	6	23	5	5	6	16	5	5	5	5	5	5	5	35	5	5	5	5	5	5	5	35	5	5	5	5	5	5
1135	2	13	1	156	45	1	1	1	1	1	1	6	1	1	1	1	1	5	1	1	1	1	4	1	1	1	3	5	5	5	5	5	5	5	35	5	5	5	5	5	5	5	35	5	5	5	5	5	5
1136	1	13	1	162	42.4	6	5	6	6	6	5	34	6	6	5	6	5	28	5	5	4	6	20	5	6	5	16	4	4	4	4	4	4	4	28	4	4	4	4	4	4	4	28	4	4	4	4	4	4
1137	1	13	2	165	90	5	4	4	7	4	7	31	5	7	4	4	4	24	7	7	4	7	25	4	4	4	12	3	3	3	3	3	3	3	21	3	3	3	3	3	3	3	21	3	3	3	3	3	3
1138	1	13	1	172	51	5	5	5	5	5	5	30	5	5	5	5	5	25	5	5	5	5	20	5	5	5	15	3	3	3	3	3	3	3	21	3	3	3	3	3	3	3	21	3	3	3	3	3	3
1139	2	14	2	160	50	4	4	5	5	5	5	28	5	5	7	7	7	31	7	7	7	7	28	7	7	7	21	5	5	5	5	5	5	5	35	5	5	5	5	5	5	5	35	5	4	5	5	5	5
1140	1	14	1	160	40	7	7	7	7	7	7	42	7	7	7	7	7	35	7	7	7	7	28	7	7	7	21	5	5	5	5	5	5	5	35	5	5	5	5	5	5	5	35	5	5	5	5	5	5
1141	2	13	1	140	30	7	7	7	7	7	7	42	7	7	7	7	7	35	7	7	7	7	28	7	7	7	21	5	5	5	5	5	5	5	35	5	5	5	5	5	5	5	35	5	5	5	5	5	5
1142	1	13	1	165	55	7	7	7	7	7	7	42	7	7	7	7	7	35	7	7	7	7	28	7	7	7	21	5	5	5	5	5	5	5	35	5	5	5	5	5	5	5	35	5	5	5	5	5	5
1143	2	13	1	148	50	6	7	7	7	6	7	40	7	7	7	7	7	35	7	7	6	7	27	6	6	6	18	5	5	5	5	5	5	5	35	5	5	5	4	5	5	5	34	5	5	5	5	5	4
1144	1	12	1	178	63	6	6	6	6	6	6	36	6	6	7	7	7	33	7	7	7	7	28	7	7	7	21	5	5	5	5	5	5	5	35	5	5	5	5	5	5	5	35	5	5	5	5	5	5
1145	1	12	1	170	60	5	4	6	7	3	4	29	7	7	5	7	4	30	7	7	2	4	20	4	4	5	13	3	4	2	4	2	3	4	22	3	4	1	1	4	3	4	20	4	3	3	3	3	4
1146	2	14	1	157	56	7	7	7	7	7	7	42	7	7	7	7	7	35	7	7	7	7	28	7	7	7	21	5	5	5	5	5	5	5	35	5	5	5	5	5	5	5	35	5	5	5	5	5	5
1147	2	14	2	167	80	6	6	6	6	6	6	36	6	6	7	7	7	33	7	7	7	7	28	7	7	7	21	3	3	3	3	3	3	3	21	3	3	3	3	3	3	3	21	3	3	3	3	3	3
1148	2	14	2	168	71	7	7	7	7	7	7	42	7	7	7	7	7	35	7	7	7	7	28	7	7	7	21	4	5	5	5	5	5	5	34	5	5	5	5	5	5	5	35	5	5	5	5	5	5
1149	2	13	1	163	62	6	4	2	7	4	4	27	7	7	6	4	4	28	3	7	4	7	21	4	3	3	10	3	3	3	3	3	3	3	21	5	5	5	5	5	5	5	35	3	1	3	3	3	3
1150	1	13	2	165	65	4	4	4	4	4	4	24	4	4	4	4	4	20	4	4	4	4	16	4	4	4	12	3	3	3	3	3	3	3	21	3	3	3	3	3	3	3	21	3	3	3	3	3	3
1151	1	13	1	160	52	6	6	6	6	6	6	36	6	6	6	6	6	30	6	6	6	6	24	6	6	6	18	5	5	5	5	5	5	5	35	5	5	5	5	5	5	5	35	5	5	5	5	5	5
1152	2	13	1	160	75	7	6	7	7	7	6	40	7	7	7	6	6	33	7	7	6	7	27	5	5	5	15	5	5	5	4	5	5	5	34	3	3	3	3	3	3	3	21	4	5	4	5	3	5
1153	1	13	1	163	52	4	4	4	4	4	4	24	4	4	4	4	4	20	4	4	4	4	16	4	4	4	12	3	3	3	3	3	3	3	21	3	3	3	3	3	3	3	21	3	3	3	3	3	3
1154	1	14	2	165	54	6	6	7	7	7	1	34	7	7	4	7	7	32	7	7	4	7	25	7	7	4	18	5	3	3	4	5	5	5	30	5	4	5	5	5	5	5	34	3	5	3	5	5	5
1155	1	13	1	167	65	1	1	1	1	1	4	9	4	7	7	4	4	26	1	1	1	7	10	7	1	7	15	1	5	5	1	5	1	5	23	3	4	2	2	5	5	5	26	5	4	5	5	1	2
1156	1	15	4	163	43	5	5	7	7	6	4	34	7	7	6	7	6	33	5	6	5	7	23	7	7	7	21	4	5	5	4	5	5	5	33	5	5	4	2	5	4	5	30	5	5	5	5	5	5
1157	2	16	4	158.5	47.5	6	6	7	7	7	7	40	7	7	7	7	7	35	7	7	7	7	28	7	7	7	21	5	5	5	5	5	5	5	35	5	5	5	5	5	5	5	35	5	5	5	5	5	5
1158	2	15	3	164	48	2	4	1	1	4	4	16	4	1	4	1	4	14	1	1	1	1	4	1	1	1	3	5	5	5	5	5	5	5	35	5	5	5	5	5	5	5	35	5	5	5	5	5	5
1159	1	13	1	174	90	5	5	6	6	6	6	34	6	6	6	6	6	30	6	6	6	6	24	6	6	6	18	4	4	4	4	4	4	4	28	4	4	4	4	4	4	4	28	4	4	4	4	4	4
1160	1	13	1	148	39	4	4	6	6	6	6	32	7	7	7	6	7	34	7	7	6	7	27	7	7	7	21	5	5	5	5	5	5	5	35	5	5	5	5	5	5	5	35	5	5	5	4	4	4
1161	2	13	1	161	56	5	5	5	5	6	6	32	6	6	7	7	7	33	4	5	5	6	20	6	6	6	18	3	3	3	3	3	3	3	21	3	3	3	3	3	3	3	21	3	3	3	3	3	3
1162	2	13	1	160	60	5	4	4	4	4	4	25	4	4	4	4	4	20	6	6	5	7	24	4	4	4	12	3	3	3	3	3	3	3	21	3	3	3	3	3	3	3	21	3	3	3	3	3	3
1163	2	13	1	163	60	4	6	6	6	6	6	34	6	7	7	7	7	34	4	6	6	6	22	6	6	6	18	3	3	3	3	3	3	3	21	3	3	3	3	3	3	3	21	3	3	3	3	3	3
1164	1	14	2	167	58	5	4	6	7	4	6	32	4	7	4	5	5	25	7	4	4	4	19	4	4	4	12	5	5	5	4	4	4	4	31	5	5	5	3	4	5	5	32	5	5	5	4	4	4
1165	1	13	1	165	45.5	4	5	7	7	4	5	32	7	7	7	7	4	32	7	7	5	7	26	7	5	6	18	4	5	5	5	5	5	5	34	5	5	5	5	5	5	5	35	5	5	5	5	5	5
1166	1	13	1	155	40	6	4	7	5	5	4	31	5	5	4	5	4	23	5	7	7	7	26	6	4	4	14	4	3	3	3	3	3	3	22	5	4	2	4	4	4	4	27	4	2	3	3	3	3
1167	2	13	1	158	90	2	4	5	7	4	4	26	6	7	6	6	6	31	7	7	7	7	28	7	7	7	21	5	5	4	4	5	5	5	33	4	4	4	3	3	4	5	27	3	3	4	4	3	4
1168	1	13	1	187	80	5	5	5	5	5	5	30	5	5	5	5	5	25	5	5	5	5	20	5	5	5	15	3	3	3	3	3	3	3	21	3	3	3	3	3	3	3	21	3	3	3	3	3	3
1169	2	13	2	163	43	6	6	6	6	6	6	36	6	6	6	6	6	30	6	6	6	6	24	6	6	6	18	5	5	5	5	5	5	5	35	5	5	5	5	5	5	5	35	5	5	5	5	5	5
1170	2	15	4	175	54	3	5	4	6	3	5	26	6	6	6	6	6	30	6	6	5	7	24	6	6	6	18	3	3	3	3	3	3	3	21	3	3	3	3	3	3	3	21	3	3	3	3	3	3
1171	1	13	1	165	52	7	7	7	7	7	7	42	7	7	7	7	7	35	7	7	7	7	28	7	7	7	21	5	5	5	5	5	5	5	35	5	5	5	5	5	5	5	35	5	5	5	5	5	5
1172	2	14	2	170	45	7	7	7	7	7	7	42	7	7	7	7	7	35	7	7	7	7	28	7	7	7	21	5	5	5	5	5	5	5	35	5	5	2	2	5	5	5	29	1	1	5	5	5	5
1173	2	14	2	167	48	7	7	7	7	7	7	42	7	7	7	7	6	34	7	7	4	4	22	4	4	4	12	5	5	5	5	5	5	5	35	4	4	4	4	4	4	4	28	4	4	4	4	4	4
1174	2	13	1	161	55	7	6	7	7	7	7	41	7	7	7	7	7	35	7	7	7	7	28	7	7	7	21	5	5	5	5	5	5	5	35	5	5	5	5	5	5	5	35	5	5	5	5	5	5
1175	1	13	1	163	41	3	4	6	7	1	6	27	7	7	7	4	3	28	6	3	4	7	20	4	4	4	12	5	5	5	5	5	5	5	35	5	5	5	5	5	5	5	35	5	5	5	5	5	5
1176	2	13	1	150	48	6	4	6	7	7	4	34	4	4	4	4	4	20	4	7	4	7	22	4	5	4	13	5	5	5	5	5	5	5	35	5	5	5	5	5	5	5	35	5	5	5	5	5	5
1177	1	13	1	155	35	3	4	3	4	3	3	20	5	5	5	4	5	24	5	5	5	6	21	4	5	5	14	4	5	4	4	4	4	4	29	4	2	4	4	3	4	4	25	4	4	4	4	4	4
1178	1	13	1	161	45	5	2	5	5	3	5	25	5	5	6	5	5	26	3	5	4	4	16	4	4	4	12	4	4	4	4	4	4	4	28	4	4	4	4	4	4	4	28	4	4	4	4	4	4
1179	2	13	1	163	60	1	1	6	6	1	1	16	7	5	5	4	4	25	3	2	4	3	12	4	4	4	12	3	3	3	3	3	2	3	20	3	3	3	3	3	4	3	22	2	2	3	3	3	2
1180	2	12	1	160	60	7	7	7	7	7	7	42	7	7	7	7	7	35	7	7	7	7	28	7	7	7	21	5	5	5	5	5	5	5	35	5	5	5	5	5	5	5	35	5	5	5	5	5	5
1181	2	13	1	167	48.5	6	5	5	7	6	4	33	7	7	7	6	6	33	7	7	7	7	28	5	6	4	15	4	5	4	5	4	5	5	32	5	5	4	4	4	4	5	31	5	4	4	3	5	5
1182	2	14	1	160	46	7	7	7	7	7	6	41	7	7	5	7	7	33	7	7	7	7	28	7	7	7	21	5	5	5	5	5	5	5	35	5	5	5	5	5	5	5	35	5	5	5	5	5	5
1183	1	13	1	173	72	6	7	7	7	7	7	41	7	7	7	7	7	35	5	7	7	7	26	7	7	7	21	5	5	5	5	5	5	5	35	5	5	5	5	5	5	5	35	5	5	5	5	5	5
1184	1	12	1	162	40	5	4	4	4	5	5	27	5	6	5	5	5	26	6	6	5	7	24	5	5	5	15	4	4	4	4	4	5	5	30	5	5	5	5	5	5	5	35	3	3	4	5	4	4
1185	2	13	1	165	52	6	5	5	6	5	5	32	5	5	7	5	5	27	5	5	5	4	19	5	5	5	15	4	4	4	4	4	4	4	28	4	4	4	4	4	4	4	28	4	4	4	4	4	4
1186	2	16	4	155	63	7	7	7	7	7	7	42	7	7	7	7	7	35	7	7	7	7	28	7	7	7	21	5	5	5	5	5	5	5	35	5	5	5	5	5	5	5	35	5	5	5	5	5	5
1187	2	14	2	165	52	7	7	7	7	7	7	42	7	7	7	7	7	35	7	7	7	7	28	7	7	7	21	5	5	5	5	5	5	5	35	5	5	5	5	5	5	5	35	5	5	5	5	5	5
1188	2	13	1	156	44.2	6	4	5	5	6	4	30	4	5	6	4	4	23	6	6	4	5	21	4	4	4	12	3	3	3	3	3	3	3	21	3	3	3	3	3	3	3	21	3	3	3	3	3	3
1189	1	14	1	150	45	1	6	1	1	1	6	16	1	6	1	1	6	15	6	6	6	6	24	6	6	6	18	4	4	4	4	4	4	4	28	4	4	4	4	4	4	4	28	4	4	4	4	4	4
1190	1	14	2	170	50	2	3	4	5	1	7	22	5	7	7	6	5	30	1	1	1	5	8	5	1	5	11	1	3	5	3	5	2	2	21	5	5	5	5	5	5	5	35	5	5	1	5	5	5
1191	2	13	1	160	85	6	6	6	6	6	6	36	7	7	6	7	6	33	6	7	7	7	27	6	6	6	18	5	5	5	5	5	5	5	35	5	5	5	5	5	5	5	35	5	5	5	5	5	5
1192	2	13	2	160	80	7	7	7	7	7	7	42	7	7	7	7	7	35	7	7	7	7	28	7	7	7	21	3	3	3	3	3	3	3	21	3	3	3	3	3	3	3	21	3	3	3	3	3	3
1193	2	13	1	159	49	4	4	4	6	4	3	25	5	5	2	5	4	21	6	6	5	6	23	4	4	4	12	3	5	4	3	4	4	5	28	5	3	3	3	5	3	4	26	3	3	3	3	3	3
1194	1	13	2	177	68	7	7	7	7	7	7	42	7	7	7	7	7	35	7	7	7	7	28	7	7	7	21	1	1	1	1	1	1	1	7	1	1	1	1	1	1	1	7	1	1	1	1	1	1
1195	2	12	1	165	42.5	7	7	7	7	7	7	42	7	7	7	7	7	35	7	7	7	7	28	7	7	7	21	5	5	5	5	5	5	5	35	5	5	5	5	5	5	5	35	5	5	5	5	5	5
1196	2	13	1	154	47	5	6	6	6	6	6	35	5	7	6	7	7	32	7	7	6	6	26	6	6	6	18	4	4	4	4	4	4	4	28	5	5	4	4	4	4	4	30	4	4	4	4	4	4
1197	1	15	3	171	51	7	6	7	7	6	6	39	5	7	5	6	4	27	6	6	6	6	24	6	6	6	18	4	5	5	4	4	4	5	31	5	4	5	4	4	5	5	32	4	4	4	4	4	4
1198	1	13	6	165	67	4	5	7	4	4	4	28	6	7	7	7	7	34	4	6	7	6	23	7	7	7	21	3	5	5	4	4	3	5	29	5	5	5	5	5	5	5	35	5	5	5	5	5	5
1199	1	14	2	164	42	6	4	4	6	4	6	30	6	6	5	5	4	26	4	5	4	4	17	4	4	4	12	5	5	5	5	5	5	5	35	3	3	4	2	5	4	4	25	2	1	5	2	2	1
1200	2	12	1	158	40	5	4	6	7	5	4	31	7	7	3	4	1	22	6	7	4	7	24	1	1	1	3	3	3	3	3	3	4	5	24	5	4	3	3	2	4	4	25	2	2	3	4	2	3
1201	1	13	1	146	40	7	7	7	7	7	7	42	7	7	7	7	7	35	7	7	7	7	28	7	7	7	21	3	3	3	3	3	3	3	21	3	3	3	3	3	3	3	21	3	3	3	3	3	3
1202	2	16	4	161.1	75	5	6	7	7	6	6	37	7	7	6	7	7	34	7	7	7	7	28	4	4	7	15	5	5	5	5	5	5	5	35	5	5	4	4	5	5	5	33	4	5	5	5	5	5
1203	2	14	2	152	45	7	7	7	7	7	7	42	7	7	7	7	7	35	7	7	7	7	28	7	7	7	21	3	3	3	3	3	3	3	21	3	3	3	3	3	3	3	21	3	3	3	3	3	3
1204	1	14	2	175	65	4	4	4	4	3	3	22	4	3	5	4	4	20	4	4	4	4	16	4	4	4	12	4	4	4	5	4	4	4	29	4	4	4	4	4	4	4	28	4	4	4	4	4	5
1205	1	13	2	171	52	7	7	7	7	7	7	42	7	7	7	7	7	35	7	7	7	7	28	7	7	7	21	5	5	5	5	5	5	5	35	5	5	5	5	5	5	5	35	5	5	5	5	5	5
1206	2	13	1	154	47.5	1	4	7	5	1	2	20	5	7	6	6	6	30	3	3	4	4	14	3	4	4	11	3	3	4	3	4	3	3	23	3	3	3	2	3	3	3	20	3	2	3	3	3	3
1207	1	13	2	178	57	7	7	7	7	7	7	42	7	7	7	7	7	35	7	7	7	7	28	7	7	7	21	5	5	5	5	5	5	5	35	5	5	5	5	5	5	5	35	5	5	5	5	5	5
1208	1	13	1	170	80	6	6	6	6	6	6	36	6	6	6	6	6	30	6	6	6	6	24	6	6	6	18	5	5	5	5	5	5	5	35	5	5	5	5	5	5	5	35	5	5	5	5	5	5
1209	2	15	3	161	53	6	6	6	6	6	6	36	6	6	6	6	6	30	6	6	6	6	24	6	6	6	18	4	4	4	4	4	4	4	28	4	4	4	4	4	4	4	28	4	4	4	4	4	4
1210	1	13	1	159	45	6	7	7	6	7	6	39	7	7	7	7	7	35	5	7	6	7	25	6	7	6	19	5	5	5	5	5	5	5	35	5	4	4	4	4	5	4	30	5	4	5	4	4	5
1211	1	13	2	165	62	4	4	5	5	5	5	28	5	5	5	5	5	25	5	5	5	5	20	5	5	5	15	3	3	3	3	3	3	3	21	3	3	3	3	3	3	3	21	3	3	3	3	3	3
1212	1	14	2	170	60	7	7	7	7	7	7	42	7	7	7	7	7	35	7	7	7	7	28	7	7	7	21	3	3	3	3	3	3	3	21	3	3	3	3	3	3	3	21	3	3	3	3	3	3
1213	2	14	2	160	64	5	5	5	5	5	5	30	5	5	5	5	5	25	5	5	5	5	20	5	5	5	15	3	3	3	3	3	3	3	21	3	3	3	3	3	3	3	21	3	3	3	3	3	3
1214	2	14	2	158	48	7	7	7	7	7	7	42	7	7	7	7	7	35	7	7	7	7	28	7	7	7	21	5	5	5	5	5	5	5	35	5	5	5	5	5	5	5	35	5	5	5	5	5	5
1215	1	14	2	172	78	4	4	4	6	4	4	26	4	4	4	4	4	20	6	7	6	5	24	1	5	6	12	4	3	5	3	2	4	5	26	5	5	4	3	3	3	3	26	3	4	3	4	3	5
1216	1	13	1	172	55	7	7	7	7	7	7	42	7	7	7	7	7	35	7	7	7	7	28	7	7	7	21	5	5	5	5	5	5	5	35	5	5	5	5	5	5	5	35	5	5	5	5	5	5
1217	1	13	1	173	60.5	5	5	7	7	7	1	32	7	7	7	7	7	35	6	7	6	7	26	7	6	7	20	5	5	5	5	5	5	5	35	5	3	3	3	3	5	3	25	3	3	4	5	4	3
1218	2	15	2	170	60	7	7	7	7	7	7	42	7	7	7	7	7	35	7	7	7	7	28	7	7	7	21	5	5	5	5	5	5	5	35	5	5	5	5	5	5	5	35	5	5	5	5	5	5
1219	1	14	2	165	64	7	6	7	7	6	7	40	7	7	7	7	7	35	7	7	7	7	28	6	7	7	20	5	5	5	5	5	5	5	35	5	5	5	5	5	5	5	35	5	5	5	5	5	5
1220	1	14	1	160	41	6	6	6	6	6	6	36	6	6	7	6	4	29	7	7	4	7	25	7	5	6	18	3	3	3	5	5	4	5	28	5	5	5	5	5	5	5	35	5	4	5	5	5	5
1221	1	14	2	165	74	7	6	7	6	6	7	39	7	7	7	7	7	35	7	7	7	7	28	7	7	7	21	5	5	5	5	5	5	5	35	5	5	5	5	5	5	5	35	5	5	5	5	5	5
1222	1	13	1	161	48	6	4	7	7	6	5	35	7	7	5	7	6	32	7	7	7	7	28	7	5	5	17	5	5	5	5	5	5	5	35	5	5	5	5	5	5	5	35	5	5	5	4	5	4
1223	1	14	2	142	38	5	5	6	6	5	5	32	5	5	5	5	5	25	5	5	5	5	20	5	5	5	15	4	5	5	4	4	4	4	30	4	4	3	2	2	2	3	20	2	2	2	2	3	3
1224	1	13	2	174	70	5	5	5	5	5	5	30	5	5	5	5	5	25	5	5	5	5	20	5	5	5	15	3	3	3	3	3	3	3	21	3	3	3	3	3	3	3	21	3	3	3	3	3	3
1225	1	14	1	171	58	6	6	6	6	6	6	36	6	6	6	6	6	30	6	6	6	6	24	6	6	6	18	4	4	4	4	4	4	4	28	4	4	4	4	4	4	4	28	4	4	4	4	4	4
1226	1	15	4	167	55	6	6	6	6	6	6	36	6	6	6	6	6	30	6	6	6	6	24	6	6	6	18	4	4	4	4	4	4	4	28	4	4	4	4	4	4	4	28	4	4	4	4	4	4
1227	1	12	1	165	61	5	4	5	5	5	4	28	5	5	4	5	5	24	5	7	7	7	26	5	4	4	13	3	3	3	3	3	3	3	21	3	5	5	5	5	5	5	33	5	5	5	5	5	5
1228	2	14	2	175	75	1	1	1	1	1	5	10	6	7	5	1	5	24	1	1	1	5	8	1	1	1	3	4	2	2	4	2	2	4	20	4	3	3	5	5	5	4	29	3	3	2	3	3	3
1229	1	14	2	163	45	5	4	6	5	4	4	28	4	4	4	4	4	20	6	6	6	4	22	5	4	4	13	3	3	3	3	3	3	3	21	3	3	3	3	3	3	3	21	3	3	3	3	3	3
1230	1	13	1	157	42	6	4	7	6	6	6	35	6	6	6	6	4	28	6	5	6	5	22	6	6	6	18	5	5	5	5	5	4	4	33	4	4	4	4	4	4	4	28	4	4	4	4	4	4
1231	1	12	1	178	55	5	5	5	5	5	5	30	5	5	5	5	5	25	5	5	7	7	24	7	7	7	21	5	5	5	5	5	5	5	35	5	5	5	5	5	5	5	35	5	5	5	5	5	5
1232	2	13	1	168.5	52	7	7	7	7	7	7	42	7	7	7	7	7	35	7	7	7	7	28	7	7	7	21	5	5	5	5	5	5	5	35	5	5	5	5	5	5	5	35	5	5	5	5	5	5
1233	1	12	1	165	55	4	5	5	5	5	5	29	5	5	5	5	5	25	5	5	5	5	20	5	5	5	15	4	4	4	4	4	4	4	28	4	4	4	4	4	4	4	28	4	4	4	4	4	4
1234	2	14	2	162	60	6	6	6	6	6	6	36	6	6	6	6	6	30	6	6	6	6	24	6	6	6	18	5	5	4	3	3	3	3	26	3	3	3	3	3	3	3	21	3	3	3	3	3	3
1235	2	14	2	159	48	7	7	6	6	7	6	39	6	6	6	6	6	30	6	6	6	6	24	6	6	6	18	4	4	4	4	4	4	4	28	4	4	4	4	4	4	4	28	4	4	4	4	4	4
1236	1	13	1	155	38	6	6	7	6	6	5	36	7	7	7	7	7	35	6	7	5	7	25	7	7	7	21	5	5	5	5	5	5	5	35	5	5	5	5	5	5	5	35	5	5	5	5	5	5
1237	1	14	2	168	65	7	7	7	7	7	7	42	7	7	7	7	7	35	7	7	7	7	28	7	7	7	21	5	5	5	5	5	5	5	35	5	5	5	5	5	5	5	35	5	5	5	3	3	3
1238	2	14	2	163	48	7	7	7	7	7	7	42	7	7	4	4	4	26	7	7	7	7	28	7	7	7	21	3	3	3	5	4	4	5	27	2	2	2	2	2	3	2	15	2	2	3	4	3	2
1239	2	12	1	159	54	5	7	6	5	5	4	32	5	6	7	7	7	32	2	4	5	4	15	5	4	5	14	5	5	4	3	4	3	3	27	3	3	3	3	3	3	3	21	2	2	3	3	3	3
1240	2	14	2	165	45	6	6	6	6	6	6	36	6	6	5	6	6	29	6	6	6	6	24	6	6	6	18	3	3	3	3	3	3	3	21	3	3	3	3	3	3	3	21	3	3	3	3	3	3
1241	2	15	3	163	60	7	7	7	7	7	7	42	7	7	7	7	7	35	7	7	7	7	28	7	7	7	21	5	5	5	5	5	5	5	35	5	5	5	5	5	5	5	35	5	5	5	5	5	5
1242	1	13	1	167	50	6	1	7	4	4	6	28	6	7	6	5	6	30	5	5	4	6	20	6	6	6	18	5	5	5	4	4	3	3	29	3	3	2	2	4	3	3	20	2	2	3	5	5	5
1243	1	13	1	155	35	7	7	7	7	7	7	42	7	7	7	7	7	35	7	7	7	7	28	7	7	7	21	5	5	5	5	5	5	5	35	5	5	5	5	5	5	5	35	5	5	5	5	5	5
1244	1	14	2	162	48	7	7	7	7	7	7	42	7	7	7	7	7	35	7	7	7	7	28	7	7	7	21	5	5	5	5	5	5	5	35	5	5	5	5	5	5	5	35	5	5	5	5	5	5
1245	2	14	2	150.5	71	7	7	7	7	7	7	42	7	7	7	7	7	35	7	7	7	7	28	7	7	7	21	5	5	5	5	5	5	5	35	5	5	5	4	5	5	5	34	5	5	5	5	5	5
1246	2	13	2	160	70	6	6	6	6	6	6	36	6	6	6	6	6	30	6	6	6	6	24	6	6	6	18	3	3	3	3	3	3	3	21	3	3	3	3	3	3	3	21	3	3	3	3	3	3
1247	1	14	2	180	80	7	7	7	7	7	7	42	7	7	7	7	7	35	7	7	7	7	28	7	7	7	21	5	5	5	5	5	5	5	35	5	5	5	5	5	5	5	35	5	5	5	5	5	5
1248	1	14	2	168	50	5	5	5	5	5	5	30	5	5	3	4	5	22	5	5	5	6	21	5	5	3	13	4	4	4	4	4	4	4	28	4	4	4	4	4	4	4	28	4	4	4	4	4	4
1249	1	12	1	150	47	6	2	7	6	7	6	34	6	2	2	3	5	18	6	7	7	7	27	7	7	7	21	5	5	5	5	5	5	5	35	5	5	5	5	5	5	5	35	5	5	5	5	5	5
1250	2	13	1	157	58	7	7	7	7	7	7	42	7	7	7	7	7	35	7	7	7	7	28	7	7	7	21	4	4	4	5	4	4	4	29	4	4	4	4	4	4	4	28	4	4	4	4	4	4
1251	2	14	2	152	77	5	5	5	5	6	4	30	4	4	5	4	5	22	4	4	4	4	16	4	4	4	12	4	4	4	4	4	4	4	28	4	4	4	4	4	4	4	28	4	4	4	4	4	4
1252	1	13	1	165	55	6	6	7	7	7	5	38	7	7	7	7	7	35	5	5	5	6	21	7	7	7	21	5	5	5	4	5	3	4	31	4	3	4	3	5	3	3	25	3	1	4	1	1	3
1253	2	14	2	165	54	7	7	7	7	7	7	42	7	7	7	7	7	35	7	7	7	7	28	7	7	7	21	5	5	5	5	5	5	5	35	5	5	5	5	5	5	5	35	5	5	5	5	5	5
1254	1	14	2	180	64	7	7	7	7	7	7	42	7	7	7	7	7	35	7	7	7	7	28	7	7	7	21	3	3	3	3	3	3	3	21	3	3	3	3	3	3	3	21	3	3	3	3	3	3
1255	2	13	1	159	49	4	4	4	4	4	4	24	4	4	7	4	7	26	4	4	4	4	16	4	4	4	12	4	4	4	3	3	3	3	24	3	3	3	3	3	3	3	21	3	3	3	3	2	2
1256	1	14	2	174	60	5	5	5	5	6	6	32	7	7	7	6	6	33	6	6	5	5	22	5	5	5	15	4	3	3	3	3	3	3	22	3	3	3	3	3	3	3	21	3	3	3	3	3	3
1257	2	14	2	161	50	6	6	6	6	6	6	36	6	6	6	6	6	30	6	6	6	6	24	6	6	6	18	4	4	4	4	4	4	4	28	4	4	4	4	4	4	4	28	4	4	4	4	4	4
1258	2	12	1	158	51	7	7	7	7	7	7	42	7	7	7	7	7	35	7	7	7	7	28	7	7	7	21	5	5	5	5	5	5	5	35	5	5	5	5	5	5	5	35	5	5	5	5	5	5
1259	1	13	1	165	71	3	5	6	7	5	5	31	6	7	6	6	5	30	7	6	6	6	25	6	5	5	16	5	5	5	5	5	5	5	35	5	5	5	2	5	5	5	32	5	2	5	2	4	4
1260	1	14	2	160	42	4	4	6	5	4	4	27	4	4	5	5	5	23	6	6	4	5	21	4	4	4	12	3	3	3	3	3	3	3	21	3	3	3	3	3	3	3	21	3	3	3	3	3	3
1261	2	13	1	160	94	3	6	7	6	3	6	31	6	6	2	5	6	25	6	7	6	6	25	6	6	6	18	4	5	5	5	4	4	5	32	5	5	5	5	5	5	5	35	5	5	5	5	5	5
1262	1	12	1	160	90	6	6	6	6	6	6	36	6	6	6	6	6	30	6	6	6	6	24	6	6	6	18	4	4	4	4	4	4	4	28	4	4	4	4	4	4	4	28	4	4	4	4	4	4
1263	2	13	1	160	85	3	3	3	3	3	3	18	5	5	5	5	5	25	3	5	5	5	18	5	5	5	15	4	4	4	4	4	3	4	27	5	5	5	5	5	4	5	34	3	3	3	3	3	3
1264	2	12	1	159	55	4	5	6	7	3	6	31	6	6	6	6	6	30	5	6	4	6	21	5	5	5	15	3	4	3	4	4	3	3	24	3	3	4	4	4	3	4	25	4	4	3	4	4	4
1265	1	12	1	160	40	5	5	6	6	5	4	31	6	7	6	4	4	27	6	7	4	6	23	4	4	4	12	3	3	3	5	4	4	3	25	3	5	4	4	5	4	4	29	3	3	4	4	4	2
1266	1	14	2	170	50	7	7	7	7	6	7	41	7	6	7	7	7	34	7	7	7	7	28	7	7	7	21	5	5	5	5	5	5	5	35	5	5	5	5	5	5	5	35	5	5	5	5	5	5
1267	1	12	1	150	85	7	7	7	7	7	7	42	7	7	7	7	7	35	7	7	7	7	28	7	7	7	21	1	1	1	1	1	1	1	7	1	1	1	1	1	1	1	7	1	1	1	1	1	1
1268	1	15	3	176	65	7	7	7	7	7	7	42	7	7	7	7	7	35	7	7	7	7	28	7	7	7	21	5	5	5	5	5	5	5	35	5	5	5	5	5	5	5	35	5	5	5	5	5	5
1269	1	12	1	157	50	7	7	7	7	7	7	42	7	7	7	7	7	35	7	7	7	7	28	7	7	7	21	3	3	3	3	3	3	3	21	3	3	3	3	3	3	3	21	3	3	3	3	3	3
1270	2	15	3	163	60	5	4	5	5	5	5	29	5	5	4	4	5	23	5	5	5	5	20	5	5	5	15	3	3	3	3	3	3	3	21	3	3	3	3	3	3	3	21	3	3	3	3	3	3
1271	2	14	2	163	72	5	5	5	5	4	4	28	5	5	4	4	4	22	4	4	4	4	16	4	4	5	13	3	3	3	3	2	3	3	20	3	3	3	3	3	3	3	21	3	3	3	3	3	3
1272	1	13	2	175	70	3	4	5	5	3	7	27	4	4	7	6	7	28	4	5	5	7	21	5	4	4	13	3	3	3	5	3	3	3	23	2	2	3	3	2	3	1	16	2	1	3	3	3	2
1273	1	14	2	171	65	4	4	7	7	4	4	30	7	7	5	7	4	30	4	7	4	7	22	4	4	4	12	5	5	5	5	5	5	5	35	5	4	4	4	4	4	4	29	4	4	5	5	4	5
1274	2	12	1	160	62.4	5	5	5	5	5	5	30	5	5	5	5	5	25	5	5	5	5	20	5	4	5	14	4	3	3	4	3	3	3	23	3	3	3	3	3	3	3	21	3	3	3	3	3	3
1275	2	13	1	151	41	7	7	7	7	7	7	42	7	7	7	7	7	35	7	7	7	7	28	7	7	7	21	5	5	5	5	5	5	5	35	5	5	5	5	5	5	5	35	5	5	5	5	5	5
1276	1	13	1	170	70	7	7	7	7	7	7	42	7	7	7	7	7	35	7	7	7	7	28	7	7	7	21	5	5	5	5	5	5	5	35	5	5	5	5	5	5	5	35	5	5	5	5	5	5
1277	1	12	1	166	65	6	6	6	6	6	6	36	6	6	5	5	6	28	7	7	7	7	28	7	7	7	21	3	4	4	4	3	4	4	26	4	4	4	4	4	4	4	28	4	4	4	4	4	4
1278	1	13	1	163	60	7	7	7	7	7	7	42	7	7	7	7	7	35	7	7	7	7	28	7	7	7	21	5	5	5	5	5	5	5	35	5	5	5	5	5	5	5	35	5	5	5	5	5	5
1279	2	13	1	156	45	7	7	7	7	7	7	42	7	7	7	7	7	35	7	7	7	7	28	7	7	7	21	5	5	5	5	5	5	5	35	5	5	5	5	5	5	5	35	5	5	5	5	5	5
1280	1	14	2	168	65	7	7	7	7	7	7	42	7	7	7	7	7	35	7	7	7	7	28	7	7	7	21	5	5	5	5	5	5	5	35	5	5	5	5	5	5	5	35	5	5	5	5	5	5
1281	2	12	1	164	42	6	7	7	7	6	6	39	7	7	7	7	7	35	6	7	7	7	27	7	7	7	21	4	5	5	5	5	5	5	34	5	4	4	5	5	5	5	33	3	3	5	5	5	5
1282	1	18	6	178	70	7	7	7	7	7	7	42	7	7	7	7	7	35	7	7	7	7	28	7	7	7	21	5	5	5	5	5	5	5	35	5	5	5	5	5	5	5	35	5	5	5	5	5	5
1283	2	13	2	153	59	4	5	7	7	4	1	28	5	7	7	6	6	31	4	6	4	6	20	4	4	5	13	3	3	3	3	3	3	3	21	3	3	3	3	3	3	3	21	3	3	3	3	3	3
1284	1	13	1	168	50	5	5	6	5	5	6	32	7	7	7	7	7	35	5	6	5	6	22	5	4	4	13	5	5	5	5	5	5	5	35	5	5	5	5	5	5	5	35	5	4	5	5	5	5
1285	2	14	2	172	75	7	7	7	7	7	7	42	7	7	7	7	7	35	7	7	7	7	28	7	7	7	21	5	5	5	5	5	5	5	35	5	5	5	5	5	5	5	35	5	5	5	5	5	5
1286	2	14	2	165	60	5	3	3	6	5	1	23	1	4	1	1	1	8	1	1	1	1	4	1	1	1	3	2	5	4	2	2	4	2	21	5	5	5	5	5	5	5	35	5	4	5	4	5	5
1287	2	13	1	170	70	6	6	7	6	6	7	38	7	7	7	7	7	35	6	6	6	7	25	7	7	7	21	5	5	5	5	5	5	5	35	5	4	5	5	4	5	5	33	4	4	5	5	5	5
1288	2	12	1	149	47	2	5	7	6	5	3	28	3	4	3	5	5	20	7	5	5	7	24	5	6	7	18	3	4	3	3	3	3	3	22	4	3	3	3	3	3	3	22	3	3	3	3	3	3
1289	2	13	1	170	50	4	4	4	4	4	4	24	4	4	4	4	4	20	4	4	4	4	16	4	4	4	12	4	4	4	4	3	3	3	25	3	3	3	3	3	3	3	21	3	3	3	2	2	2
1290	1	13	1	162	48	6	6	6	6	6	6	36	6	6	7	7	7	33	5	6	6	7	24	6	6	6	18	5	5	5	5	5	4	5	34	5	5	4	4	5	5	5	33	5	5	5	5	5	5
1291	2	14	2	158	49	3	4	3	5	5	5	25	5	5	5	6	5	26	4	4	4	5	17	4	5	4	13	4	4	4	4	3	3	3	25	3	4	3	4	3	3	4	24	3	4	3	4	3	4
1292	2	14	2	153	40	5	5	5	5	5	5	30	5	5	5	5	5	25	5	5	5	5	20	5	5	5	15	3	3	3	3	3	3	3	21	3	3	3	3	3	3	3	21	3	3	3	3	3	3
1293	1	14	2	172	53	7	7	7	7	7	7	42	7	7	7	7	7	35	7	7	7	7	28	7	7	7	21	5	5	5	5	5	5	5	35	5	5	5	5	5	5	5	35	5	5	5	5	5	5
1294	1	14	2	173	56	5	5	5	4	4	4	27	4	5	5	5	6	25	5	5	5	5	20	5	5	4	14	3	3	3	3	3	3	3	21	3	3	3	3	3	3	3	21	3	3	3	3	3	3
1295	1	14	2	176	62	6	6	6	6	6	6	36	6	6	6	6	6	30	6	6	6	6	24	6	6	6	18	4	5	4	4	4	5	5	31	3	2	4	3	3	3	3	21	3	3	3	3	3	3
1296	1	14	2	170	52	5	5	5	5	5	5	30	5	5	5	5	5	25	5	5	5	5	20	5	5	5	15	3	3	3	3	3	3	3	21	3	3	3	3	3	3	3	21	3	3	3	3	3	3
1297	1	13	2	170	50	7	7	7	7	7	7	42	7	7	7	7	7	35	7	7	7	7	28	7	7	7	21	5	5	5	5	5	5	5	35	5	5	5	5	5	5	5	35	5	5	5	5	5	5
1298	2	13	2	168	48	7	7	7	7	7	7	42	7	7	7	1	7	29	7	1	1	1	10	1	7	7	15	4	4	4	4	4	4	4	28	4	4	4	4	4	4	4	28	5	5	3	5	5	3
1299	1	14	2	171	57	7	7	7	7	7	7	42	7	7	7	7	7	35	7	7	7	7	28	7	7	7	21	5	5	5	5	5	5	5	35	5	5	5	5	5	5	5	35	5	5	5	5	5	5
1300	1	14	2	164	55	5	5	5	5	5	5	30	5	5	5	5	5	25	5	5	5	5	20	5	5	5	15	3	3	3	3	3	3	3	21	3	3	3	3	3	3	3	21	3	3	3	3	3	3
1301	1	13	2	168	65	7	7	7	7	7	7	42	7	7	7	7	7	35	7	7	7	7	28	7	7	7	21	5	5	5	5	5	5	5	35	5	5	5	5	5	5	5	35	5	2	5	5	5	5
1302	1	14	2	180	66	5	5	5	5	5	5	30	5	5	5	5	5	25	5	5	5	5	20	5	5	5	15	4	4	4	4	4	4	4	28	4	4	4	4	4	4	4	28	4	4	4	4	4	4
1303	1	14	2	169	62.5	7	7	7	7	7	7	42	7	7	7	7	7	35	7	7	7	7	28	7	7	7	21	5	5	5	5	5	5	5	35	5	5	5	5	5	5	5	35	5	5	5	5	5	5
1304	1	13	1	171	62	4	4	4	4	4	4	24	4	4	4	4	4	20	4	4	4	4	16	4	4	4	12	3	3	3	3	3	3	3	21	3	3	3	3	3	3	3	21	3	3	3	3	3	3
1305	1	14	2	167	45	7	7	7	7	7	7	42	7	7	7	7	7	35	7	7	7	7	28	7	7	7	21	5	5	5	5	5	5	5	35	5	5	5	2	5	5	5	32	5	5	5	5	5	5
1306	2	14	2	171	72	5	4	4	4	4	4	25	4	4	4	4	4	20	4	4	4	4	16	4	4	4	12	3	3	3	3	3	3	3	21	3	3	3	3	3	3	3	21	4	4	4	4	4	4
1307	1	14	2	178	67	7	7	7	7	7	7	42	7	7	7	7	7	35	7	7	7	7	28	7	7	7	21	5	5	5	5	5	5	5	35	5	5	5	5	5	5	5	35	5	5	5	5	5	5
1308	1	13	2	176	60	7	7	7	7	7	7	42	7	7	7	7	7	35	7	7	7	7	28	7	7	7	21	5	5	5	5	5	5	5	35	5	5	5	5	5	4	3	32	5	1	5	5	5	5
1309	2	13	2	158	55	6	5	7	6	7	6	37	5	6	7	6	6	30	7	6	5	6	24	7	6	5	18	5	4	5	4	5	4	5	32	4	5	4	5	4	3	5	30	4	3	5	4	3	4
1310	1	14	2	165	50	7	7	7	7	7	7	42	7	7	7	7	7	35	7	7	7	7	28	7	7	7	21	5	5	5	5	5	5	5	35	5	5	5	5	5	5	5	35	5	5	5	5	5	5
1311	2	14	2	172	48	7	7	7	7	7	7	42	7	7	7	7	7	35	7	7	7	7	28	7	7	7	21	5	5	5	5	5	5	5	35	5	5	5	5	5	5	5	35	5	5	5	5	5	5
1312	2	14	2	158	45	5	5	5	5	5	5	30	5	5	5	5	5	25	5	5	5	5	20	5	5	5	15	3	3	3	3	3	3	3	21	3	3	3	2	2	3	3	19	3	3	3	3	3	3
1313	2	13	2	165	60	4	4	4	4	4	4	24	4	4	4	4	4	20	4	4	4	4	16	4	4	4	12	3	3	3	3	3	3	3	21	3	3	3	3	3	3	3	21	3	3	3	3	3	3
1314	2	14	2	165	56	7	7	7	7	5	5	38	6	6	6	6	5	29	7	7	7	7	28	4	4	4	12	3	3	3	3	3	3	3	21	3	3	3	2	3	3	3	20	3	3	3	3	3	3
1315	2	14	2	158	88	5	5	5	5	6	6	32	6	5	4	5	5	25	5	5	6	5	21	6	6	5	17	4	3	4	4	3	4	3	25	4	3	3	3	3	3	3	22	3	3	3	3	3	3
1316	1	14	2	172	60	7	7	7	7	7	7	42	7	7	7	7	7	35	7	7	7	7	28	7	7	7	21	1	1	1	1	1	1	1	7	1	1	1	1	1	1	1	7	1	1	1	1	1	1
1317	2	13	2	167	51	7	7	7	7	7	7	42	7	7	7	7	7	35	7	7	7	7	28	7	7	7	21	5	5	5	5	5	5	5	35	5	5	5	5	5	5	5	35	5	5	5	5	5	5
1318	2	13	2	161	62	5	5	5	5	5	5	30	5	5	7	5	4	26	4	4	4	4	16	4	4	4	12	1	5	5	1	2	3	3	20	5	5	5	5	2	5	5	32	1	1	3	3	3	3
1319	2	14	2	158	46	7	7	7	7	6	6	40	6	6	7	6	6	31	7	7	6	7	27	6	6	6	18	5	5	5	5	5	5	5	35	5	5	5	5	5	5	5	35	2	2	2	5	2	2
1320	2	14	2	165	43	4	4	4	4	4	4	24	4	4	4	4	4	20	4	4	4	4	16	4	4	4	12	3	3	3	3	3	3	3	21	3	3	3	3	3	3	3	21	3	3	3	3	3	3
1321	2	13	2	165	50	3	3	3	3	3	3	18	3	3	3	3	2	14	3	3	3	3	12	3	3	3	9	3	3	3	3	3	3	2	20	2	2	2	3	3	3	3	18	3	3	3	3	3	3
1322	2	14	2	156	58	6	6	6	6	6	6	36	6	6	6	6	6	30	6	6	6	6	24	6	6	6	18	4	4	4	4	4	4	4	28	2	2	2	2	3	3	2	16	2	2	3	3	2	3
1323	2	14	2	170	52	2	2	6	5	5	5	25	5	7	7	7	5	31	2	4	2	6	14	5	4	4	13	3	3	3	3	3	3	3	21	3	3	3	3	3	3	3	21	3	3	3	3	3	3
1324	1	14	2	165	60	7	7	7	7	7	7	42	7	7	7	7	7	35	7	7	7	7	28	7	7	7	21	5	5	5	5	5	5	5	35	5	5	5	5	5	5	5	35	5	5	5	5	5	5
1325	1	14	2	171	55	2	2	2	3	2	5	16	1	2	2	2	1	8	3	4	3	2	12	2	2	2	6	4	4	4	4	4	4	3	27	1	1	1	1	1	2	2	9	2	4	3	4	4	2
1326	2	13	2	160	55	6	6	6	7	7	6	38	6	6	6	6	5	29	6	7	6	6	25	6	6	6	18	3	4	4	3	3	3	3	23	3	3	3	2	2	2	2	17	2	2	3	3	3	2
1327	1	13	2	175	87	6	4	4	6	4	4	28	5	6	7	6	2	26	5	5	4	5	19	4	4	4	12	3	3	3	3	3	3	3	21	3	3	3	3	3	3	3	21	3	3	3	3	3	3
1328	2	13	2	168	65	6	6	6	6	6	6	36	6	6	6	6	6	30	6	6	6	6	24	6	6	6	18	5	5	5	5	5	5	5	35	5	5	5	5	5	5	5	35	5	5	5	5	5	5
1329	2	14	2	164	50	6	6	6	6	6	6	36	6	6	6	6	6	30	6	6	6	6	24	6	6	6	18	3	3	3	3	3	3	3	21	3	3	3	3	3	3	3	21	3	3	3	3	3	3
1330	2	13	2	165	50	3	4	4	6	4	5	26	5	7	7	6	7	32	4	7	6	6	23	4	4	4	12	3	3	3	3	3	3	3	21	3	3	3	3	3	3	3	21	3	3	3	3	3	3
1331	2	14	2	162	52	6	6	6	6	6	6	36	6	6	6	6	6	30	6	6	6	6	24	6	6	6	18	3	3	3	3	3	3	3	21	3	3	3	3	3	3	3	21	3	3	3	3	3	3
1332	2	14	2	155	45	4	4	5	4	4	4	25	4	5	4	4	4	21	5	3	5	3	16	4	4	4	12	1	2	3	1	4	2	3	16	1	1	5	3	2	3	3	18	3	3	3	3	3	3
1333	2	14	2	156	39	6	2	4	4	4	4	24	3	5	5	5	4	22	4	4	4	4	16	4	4	4	12	4	4	4	4	4	4	4	28	4	4	4	3	3	3	3	24	3	3	3	3	3	3
1334	2	14	2	167	58	6	6	6	6	6	6	36	6	6	6	6	6	30	6	6	6	6	24	6	6	6	18	3	3	3	3	3	3	3	21	3	3	3	3	3	3	3	21	3	3	3	3	3	3
1335	2	14	2	160	45	5	3	5	3	5	3	24	5	3	5	3	5	21	2	5	3	4	14	5	3	4	12	2	2	2	2	2	2	2	14	2	3	3	3	3	3	3	20	3	3	3	3	3	3
1336	2	14	2	165	50	3	4	4	4	4	4	23	4	4	4	4	3	19	1	1	1	1	4	2	3	3	8	4	4	4	4	4	4	4	28	4	4	4	4	4	4	3	27	4	4	4	3	3	4
1337	1	14	2	165	55	7	7	7	7	7	7	42	7	7	7	7	7	35	7	7	7	7	28	7	7	7	21	4	5	5	5	5	5	5	34	5	5	5	5	5	5	5	35	5	5	5	5	5	5
1338	1	14	2	167	46	6	5	4	3	2	3	23	3	5	4	4	4	20	6	6	6	4	22	5	3	2	10	3	3	3	3	3	3	3	21	3	3	3	3	5	1	2	20	1	3	1	4	4	1
1339	1	13	2	165	55	5	5	5	5	5	5	30	5	5	5	5	5	25	5	5	5	5	20	5	5	5	15	5	5	5	5	5	5	5	35	5	5	5	4	5	4	5	33	4	5	5	5	5	4
1340	1	13	2	165	45	7	7	7	7	7	7	42	1	7	7	7	7	29	7	7	7	7	28	7	7	7	21	5	5	5	5	5	5	5	35	5	5	5	4	4	4	4	31	4	4	4	4	4	4
1341	1	14	2	163	50	7	5	6	6	7	7	38	7	7	7	7	7	35	7	7	7	7	28	7	7	7	21	3	3	3	3	3	3	3	21	3	3	3	4	3	3	3	22	3	3	3	3	3	3
1342	1	14	2	175	56	7	7	7	7	7	7	42	7	7	7	7	7	35	7	7	7	7	28	7	7	7	21	5	5	5	5	5	5	5	35	5	5	5	5	5	5	5	35	5	5	5	5	5	5
1343	2	13	2	160.5	58	5	5	5	5	5	6	31	5	5	5	5	2	22	2	2	4	5	13	2	2	2	6	4	3	4	3	3	3	3	23	3	3	3	2	2	2	4	19	4	4	4	4	4	4
1344	1	14	2	160	59	7	5	6	7	5	6	36	7	7	7	7	4	32	6	6	6	6	24	4	5	6	15	5	5	5	5	5	5	5	35	5	5	5	5	5	5	5	35	5	5	5	5	5	5
1345	2	13	2	165	51	7	7	7	7	7	7	42	7	7	7	7	7	35	7	7	7	7	28	7	7	7	21	5	5	5	5	5	5	5	35	5	5	5	5	5	5	5	35	5	5	5	5	5	5
1346	2	14	2	164	50	6	6	6	6	6	6	36	6	6	6	6	6	30	6	6	6	6	24	6	6	6	18	3	3	3	3	3	3	3	21	3	3	3	3	3	3	3	21	3	3	3	3	3	3
1347	1	13	2	160	60	5	5	7	4	5	5	31	5	5	5	5	5	25	7	6	5	6	24	5	5	5	15	3	3	3	3	3	3	3	21	3	3	3	2	3	3	3	20	3	3	3	3	3	3
1348	1	13	2	169	50	4	4	4	4	4	4	24	4	4	4	4	4	20	4	4	4	4	16	4	4	4	12	3	3	3	3	3	3	3	21	3	3	3	3	3	3	3	21	3	3	3	3	3	3
1349	2	13	2	157	52	7	7	7	7	7	7	42	6	6	7	7	7	33	7	7	7	7	28	6	6	6	18	4	3	4	4	4	4	4	27	3	4	2	3	3	4	4	23	2	3	3	4	4	3
1350	2	13	2	156	45	4	5	6	6	4	6	31	6	6	6	5	5	28	5	6	4	6	21	4	5	4	13	4	4	4	4	4	4	4	28	4	4	4	4	4	4	4	28	4	4	4	4	4	4
1351	1	14	2	170	56	5	5	5	5	5	5	30	5	5	5	5	5	25	5	5	5	5	20	5	5	5	15	3	3	3	3	3	3	3	21	3	3	3	3	3	3	3	21	3	3	3	3	3	3
1352	2	14	2	160	44	5	5	5	5	5	5	30	5	5	5	5	5	25	5	5	5	5	20	5	5	5	15	3	3	3	3	3	3	3	21	3	3	3	3	3	3	3	21	3	3	3	3	3	3
1353	1	14	2	170	55	1	1	7	1	1	7	18	1	1	1	1	7	11	1	1	1	1	4	1	1	7	9	1	1	1	1	1	1	1	7	1	1	3	1	2	1	2	11	1	2	1	3	3	3
1354	2	14	2	170	50	6	6	6	6	6	6	36	6	6	6	6	6	30	6	6	6	6	24	6	6	6	18	4	4	4	4	4	4	4	28	4	4	4	4	4	4	4	28	4	4	4	4	4	4
1355	2	14	2	160	52	2	2	2	2	2	2	12	6	6	6	2	2	22	1	1	3	2	7	2	2	2	6	1	3	3	3	3	3	3	19	3	3	3	2	2	2	2	17	1	1	1	1	1	1
1356	1	15	2	175	80	7	7	7	7	7	7	42	7	7	7	7	7	35	7	7	7	7	28	7	7	7	21	5	5	5	5	5	5	5	35	5	5	5	5	5	5	5	35	5	5	5	5	5	5
1357	2	14	2	166	50	4	5	5	5	4	3	26	4	5	5	5	4	23	3	3	3	4	13	4	4	4	12	2	3	3	2	4	3	3	20	4	3	3	3	3	3	3	22	3	2	2	3	3	2
1358	2	14	2	162	55	2	2	2	2	2	2	12	6	6	6	2	2	22	1	1	3	2	7	3	3	2	8	2	1	2	2	2	1	2	12	3	3	3	3	3	3	3	21	1	1	1	2	3	1
1359	2	13	2	162	40	2	2	4	4	2	4	18	4	4	4	4	4	20	4	2	2	2	10	4	4	4	12	3	3	3	3	3	3	3	21	3	3	3	3	3	3	3	21	3	3	3	3	3	3
1360	2	13	2	163	65	4	4	4	5	3	5	25	5	5	5	4	4	23	4	4	4	3	15	4	4	4	12	3	3	3	3	3	2	3	20	3	3	3	3	3	3	3	21	3	2	2	3	2	3
1361	2	13	2	162	47	6	6	6	6	6	6	36	6	6	6	6	6	30	6	6	6	6	24	6	6	6	18	4	4	4	4	4	4	4	28	4	4	4	4	4	4	4	28	4	4	4	4	4	4
1362	2	14	2	156	62	7	6	6	6	6	6	37	5	5	4	4	5	23	5	4	6	4	19	5	4	5	14	4	4	4	4	4	4	4	28	4	2	4	2	2	2	4	20	2	2	4	4	4	4
1363	2	14	2	155	50	5	5	5	5	5	5	30	5	5	5	5	5	25	5	5	5	5	20	5	5	5	15	4	4	4	4	4	4	4	28	4	4	4	4	4	4	2	26	1	1	4	4	4	1
1364	2	14	2	158	40	4	4	4	4	4	4	24	4	4	4	4	4	20	4	4	4	4	16	4	4	4	12	3	3	3	3	3	3	3	21	3	3	3	1	1	1	1	13	1	3	1	1	2	2
1365	2	13	2	156	50	3	3	5	4	4	3	22	3	6	6	5	4	24	3	5	4	4	16	4	4	4	12	3	3	3	3	3	3	3	21	3	3	3	4	3	3	3	22	4	4	2	3	4	3
1366	1	14	2	172	66	4	4	4	3	3	3	21	3	2	2	3	4	14	3	3	4	3	13	4	3	4	11	3	3	3	2	2	3	3	19	4	4	4	4	4	4	4	28	2	1	2	3	2	2
1367	2	14	2	163	56	5	5	5	6	6	6	33	6	6	6	6	6	30	6	6	6	6	24	6	6	6	18	4	4	4	4	4	4	4	28	3	3	3	4	4	4	4	25	4	4	4	4	4	3
1368	2	13	2	156	55	4	4	4	4	5	5	26	4	4	5	5	5	23	5	5	4	5	19	4	4	4	12	4	3	4	4	4	4	4	27	4	2	5	4	2	4	4	25	1	1	2	4	2	1
1369	2	14	2	165	45	4	4	4	4	4	4	24	4	4	4	4	4	20	4	4	4	4	16	4	4	4	12	3	3	3	3	3	3	3	21	3	3	3	3	3	3	3	21	3	3	3	3	3	3
1370	1	13	2	175	70	6	4	6	5	4	4	29	5	6	5	5	5	26	5	3	4	5	17	6	6	4	16	3	3	3	3	3	3	3	21	5	4	3	4	2	3	4	25	3	3	4	4	3	3
1371	2	13	2	161	53	4	4	4	4	4	4	24	4	4	4	4	4	20	4	4	4	4	16	4	4	4	12	4	4	4	4	4	4	4	28	4	4	4	4	4	4	4	28	4	4	4	4	4	4
1372	2	14	2	165	65	5	5	5	5	5	5	30	5	5	5	5	5	25	5	5	5	5	20	5	5	5	15	4	4	4	4	4	4	4	28	4	4	4	4	4	4	4	28	4	4	4	4	4	4
1373	1	14	2	160	54	5	4	6	6	7	7	35	6	6	6	6	6	30	7	7	7	7	28	4	4	4	12	5	5	5	5	5	5	5	35	5	5	5	5	5	5	5	35	5	5	5	5	5	5
1374	1	13	2	176	55	7	7	7	7	7	7	42	7	7	7	7	7	35	7	7	7	7	28	7	7	7	21	5	5	5	5	5	5	5	35	5	5	5	5	5	5	5	35	5	5	5	5	5	5
1375	2	13	2	161	56	5	5	5	5	5	5	30	5	5	5	5	5	25	5	5	5	5	20	5	5	5	15	3	3	3	3	3	3	1	19	3	3	3	3	4	4	4	24	4	3	3	4	4	4
1376	2	14	2	167	98	7	7	7	7	7	7	42	7	7	7	7	7	35	7	7	7	7	28	7	7	7	21	5	5	5	5	5	5	5	35	5	5	5	4	4	4	4	31	4	4	4	4	4	4
1377	2	14	2	165	61	6	6	6	4	5	4	31	4	4	4	4	3	19	4	5	5	5	19	5	5	4	14	3	3	3	3	3	3	3	21	3	3	3	3	3	3	3	21	3	3	3	3	3	3
1378	2	13	2	164	88	3	3	5	4	4	4	23	4	4	4	4	4	20	4	5	4	6	19	4	5	4	13	3	3	2	2	3	2	3	18	2	2	4	3	2	3	3	19	2	2	3	3	3	3
1379	2	14	2	161	44	5	2	7	7	4	6	31	2	6	6	6	3	23	6	6	6	4	22	7	7	7	21	5	5	5	5	5	5	5	35	4	4	3	5	5	4	5	30	4	5	4	5	4	5
1380	1	15	2	180	70	6	6	6	6	6	6	36	6	6	6	6	5	29	6	6	6	6	24	5	5	5	15	5	5	5	5	5	5	5	35	5	5	5	5	5	5	5	35	5	5	5	5	5	5
1381	1	14	2	170	65	4	4	7	6	4	4	29	4	4	4	4	4	20	7	7	7	7	28	5	6	1	12	3	3	3	1	3	3	3	19	3	3	3	2	3	2	3	19	3	2	3	2	2	1
1382	2	14	2	160	49	4	4	4	4	5	4	25	4	4	4	4	4	20	5	5	4	4	18	4	4	4	12	3	3	4	4	4	4	4	26	4	4	4	4	3	4	3	26	2	4	3	4	3	3
1383	1	14	2	162	45	4	4	5	5	5	4	27	6	6	6	6	4	28	5	5	5	7	22	4	4	4	12	2	3	3	2	2	4	4	20	5	2	4	4	5	4	4	28	5	5	5	5	5	1
1384	2	14	2	166	53	3	3	3	3	3	3	18	3	3	3	3	3	15	3	3	3	3	12	3	3	3	9	4	4	4	2	4	2	2	22	4	4	4	4	4	4	4	28	2	2	2	4	4	4
1385	2	14	2	160	45	4	4	5	5	5	4	27	4	4	4	4	4	20	4	4	4	5	17	5	5	4	14	4	4	4	4	4	4	4	28	4	4	4	4	4	4	4	28	4	4	4	4	4	4
1386	1	14	2	151	32	5	4	5	4	3	4	25	1	7	4	5	4	21	7	6	3	7	23	1	7	1	9	3	4	5	3	3	5	4	27	4	4	4	1	2	1	3	19	5	5	2	2	2	2
1387	2	13	2	163	55	5	5	5	5	5	5	30	5	5	5	5	4	24	5	5	5	5	20	5	5	5	15	4	4	4	4	4	4	4	28	4	4	4	4	4	4	4	28	4	4	4	4	4	4
1388	1	14	2	148	40	5	5	5	5	5	5	30	5	5	5	5	5	25	5	5	5	5	20	5	5	5	15	4	4	4	4	4	4	4	28	4	4	4	4	4	4	4	28	4	4	4	4	4	4
1389	1	14	2	160	40	4	7	7	7	7	1	33	7	7	7	7	7	35	7	7	7	7	28	7	7	7	21	1	1	5	2	4	4	4	21	4	4	4	1	3	3	3	22	1	3	3	3	3	3
1390	1	14	2	166	50	1	1	1	1	1	1	6	1	1	1	1	1	5	1	1	1	1	4	1	1	1	3	1	3	1	3	1	1	4	14	1	1	5	5	2	3	5	22	3	4	1	2	5	4
1391	1	14	2	163	40	5	4	5	5	6	6	31	5	5	5	5	5	25	5	5	5	5	20	5	5	5	15	3	3	3	3	3	3	3	21	3	3	3	3	3	3	3	21	3	3	3	3	3	3
1392	1	15	2	165	46	4	5	5	5	5	5	29	5	5	7	5	4	26	4	4	3	3	14	3	3	3	9	2	3	4	4	2	1	1	17	5	5	5	5	3	3	3	29	2	2	2	5	2	3
1393	1	14	2	170	57.5	3	3	5	3	3	3	20	3	3	3	3	3	15	3	3	3	3	12	3	3	3	9	2	2	2	2	2	2	2	14	2	2	2	2	2	3	4	17	4	2	4	4	2	2
1394	1	14	2	172	63	1	1	1	1	1	1	6	1	1	1	1	1	5	1	1	1	1	4	1	1	1	3	2	3	3	2	2	1	3	16	3	3	3	3	2	3	3	20	3	3	3	3	3	3
1395	1	13	2	171	52	5	3	7	5	5	5	30	5	7	7	7	7	33	5	5	4	5	19	4	5	1	10	4	3	3	3	4	3	4	24	2	3	3	3	4	3	3	21	3	4	3	4	3	3
1396	2	14	2	162	90	4	4	4	4	4	4	24	4	4	4	4	4	20	4	4	4	5	17	4	4	4	12	3	3	3	3	3	3	3	21	3	3	3	3	3	3	3	21	3	3	3	3	3	3
1397	1	14	2	168	51	6	6	7	7	7	7	40	6	6	5	5	6	28	7	7	6	7	27	5	6	6	17	4	4	4	4	3	5	5	29	3	5	5	5	5	5	5	33	5	5	5	5	5	4
1398	2	13	2	174	57	4	4	4	4	4	4	24	4	4	4	4	4	20	4	4	4	4	16	4	4	4	12	3	3	3	3	3	3	3	21	3	3	3	3	3	3	3	21	3	3	3	3	3	3
1399	2	12	1	160	57.5	7	7	7	7	6	6	40	6	5	6	6	6	29	6	7	7	7	27	6	7	6	19	4	3	3	4	3	4	4	25	4	3	3	3	3	3	3	22	3	3	4	3	4	4
1400	1	14	2	165	50	7	7	7	7	7	7	42	7	7	7	7	7	35	7	7	7	7	28	7	7	7	21	5	5	5	5	5	5	5	35	5	5	5	5	5	5	5	35	5	5	5	5	5	5
1401	2	14	2	161	45	6	6	6	6	6	6	36	6	6	5	5	6	28	5	5	5	5	20	5	5	5	15	4	3	3	3	3	3	3	22	3	3	3	3	3	3	3	21	3	3	3	3	3	3
1402	1	13	1	158	64	7	7	7	7	7	7	42	7	7	7	7	7	35	7	7	7	7	28	7	7	7	21	5	5	5	5	5	5	5	35	5	5	5	5	5	5	5	35	5	5	5	5	5	5
1403	1	13	1	165	50	1	1	1	1	1	1	6	1	1	1	1	1	5	1	1	1	1	4	1	1	2	4	5	5	5	5	5	5	5	35	5	5	5	5	5	5	5	35	5	5	5	5	5	5
1404	1	13	1	170	55	7	7	7	7	7	1	36	7	7	7	7	7	35	7	7	7	7	28	7	7	7	21	5	5	5	5	5	5	5	35	5	5	5	5	5	5	5	35	5	5	5	5	5	5
1405	1	12	1	156	53	4	4	6	4	4	4	26	4	4	4	4	4	20	4	4	4	4	16	4	4	4	12	5	5	4	4	3	3	3	27	5	3	4	5	2	5	3	27	1	1	3	1	1	3
1406	2	14	2	159.5	56	4	4	4	4	4	5	25	5	4	6	4	4	23	4	4	4	4	16	4	4	4	12	3	3	3	3	3	3	3	21	3	3	3	3	3	3	3	21	3	3	3	3	3	3
1407	1	14	2	163	46	4	4	4	4	4	4	24	4	4	4	4	4	20	4	4	4	4	16	4	4	4	12	4	4	3	4	4	3	4	26	4	4	4	4	4	4	4	28	4	4	4	4	4	4
1408	1	13	2	176	60	7	7	7	7	7	7	42	7	7	7	7	7	35	7	7	7	7	28	7	7	7	21	5	5	5	5	5	5	5	35	5	5	5	5	5	5	5	35	5	5	5	3	3	3
1409	2	13	1	155	50	3	2	4	5	3	5	22	4	4	3	4	5	20	6	3	4	4	17	5	5	5	15	3	3	3	3	4	3	3	22	3	3	3	3	3	3	3	21	3	3	3	3	3	3
1410	1	13	1	160	50	7	7	7	7	7	7	42	7	7	7	7	7	35	7	7	7	7	28	7	7	7	21	5	5	5	5	5	5	5	35	5	5	5	5	5	5	5	35	5	5	5	5	5	5
1411	1	13	1	181	65	7	7	7	7	7	7	42	7	7	7	7	7	35	7	7	7	7	28	7	7	7	21	5	5	5	5	5	5	5	35	5	5	5	5	5	5	5	35	5	5	5	5	5	5
1412	1	14	2	174.5	55	7	7	7	7	7	7	42	7	7	3	6	5	28	3	7	7	7	24	7	7	7	21	2	5	5	5	5	4	5	31	4	4	5	5	4	5	5	32	5	5	5	4	5	5
1413	1	14	2	168	60	6	6	7	7	6	7	39	7	7	7	6	6	33	6	6	6	6	24	6	6	6	18	4	5	4	4	4	4	5	30	4	5	4	4	4	5	4	30	4	4	4	5	4	5
1414	1	14	2	168	50	6	6	6	6	6	6	36	6	6	6	6	6	30	6	6	6	6	24	6	6	6	18	3	3	3	3	3	3	3	21	3	3	3	3	3	3	3	21	3	3	3	3	3	3
1415	2	17	5	168	55	7	7	7	7	7	7	42	7	7	7	1	4	26	4	4	4	4	16	4	4	4	12	3	3	3	3	3	3	3	21	3	3	3	3	3	3	3	21	3	3	3	3	3	3
1416	2	17	5	158	45	4	4	4	4	4	4	24	4	4	4	4	4	20	4	4	4	4	16	4	4	4	12	3	3	3	3	3	3	3	21	3	3	3	3	3	3	3	21	3	3	3	3	3	3
1417	1	17	5	180	75	7	7	7	7	7	7	42	7	7	7	7	7	35	7	7	7	7	28	7	7	7	21	5	5	5	5	5	5	5	35	5	5	5	5	5	5	5	35	5	5	5	5	5	5
1418	1	16	5	179	58	7	7	7	7	7	7	42	7	7	7	7	7	35	7	7	7	7	28	7	7	7	21	5	5	5	5	5	5	5	35	5	5	5	5	5	5	5	35	5	5	5	5	5	5
1419	2	16	5	168	70	4	4	4	4	4	4	24	4	4	4	4	4	20	4	4	4	4	16	4	4	4	12	3	3	3	3	3	3	3	21	3	3	3	3	3	3	3	21	3	3	3	3	3	3
1420	1	17	5	180	90	4	4	4	4	4	4	24	4	4	4	4	4	20	4	4	4	4	16	4	4	4	12	3	3	3	3	3	3	3	21	3	3	3	3	3	3	3	21	3	3	3	3	3	3
1421	2	16	5	161	60	4	4	4	4	4	4	24	4	4	4	4	4	20	4	4	4	4	16	4	4	4	12	3	3	3	3	3	3	3	21	3	3	3	3	3	3	3	21	3	3	3	3	3	3
1422	1	16	5	170	62	5	5	5	5	5	5	30	5	5	5	5	5	25	5	5	5	5	20	5	5	5	15	3	3	3	3	3	3	3	21	3	3	3	3	3	3	3	21	3	3	3	3	3	3
1423	2	17	5	160	50	6	6	6	6	6	6	36	6	6	6	6	6	30	6	6	6	6	24	6	6	6	18	4	4	4	4	4	4	4	28	4	4	4	4	4	4	4	28	4	4	4	4	4	4
1424	2	17	5	163	60	6	6	6	6	6	7	37	6	5	6	6	6	29	6	6	6	6	24	6	5	6	17	5	5	5	5	5	5	5	35	5	5	5	5	5	5	5	35	5	5	5	5	5	5
1425	2	17	5	158	45	7	7	7	7	7	7	42	7	7	7	7	7	35	7	7	7	7	28	7	7	7	21	5	5	5	5	5	5	5	35	3	5	5	2	1	4	1	21	3	3	3	3	3	2
1426	2	17	5	172	48	7	7	7	7	7	7	42	7	7	7	7	7	35	7	7	7	7	28	7	7	7	21	5	5	5	5	5	5	5	35	5	5	5	5	5	5	5	35	5	5	5	5	5	5
1427	2	16	5	162	57	7	7	7	7	7	7	42	7	7	7	7	6	34	6	7	6	7	26	7	6	7	20	5	5	5	5	5	5	5	35	5	5	5	5	5	5	5	35	5	5	5	5	5	5
1428	2	17	5	167	52	4	4	4	4	4	4	24	4	4	4	4	4	20	4	4	4	4	16	4	4	4	12	5	5	5	5	5	5	5	35	5	5	5	4	4	4	4	31	4	4	4	4	4	4
1429	2	17	5	168	50	7	7	7	7	7	7	42	7	7	7	7	7	35	7	7	7	7	28	7	7	7	21	5	5	5	5	5	5	5	35	5	5	5	2	3	3	3	26	3	3	3	3	3	3
1430	2	17	5	164	98	5	5	5	5	5	5	30	5	5	4	6	5	25	7	7	7	7	28	4	4	5	13	3	3	3	3	3	3	3	21	3	3	3	3	3	3	3	21	3	3	3	3	3	3
1431	2	16	5	160	95	4	4	4	4	4	4	24	4	4	4	4	4	20	4	4	4	4	16	4	4	4	12	3	3	3	3	3	3	3	21	3	3	3	3	3	3	3	21	3	3	3	3	3	3
1432	2	16	5	162	59	7	7	7	7	7	7	42	7	7	7	7	7	35	7	7	7	7	28	7	7	7	21	5	5	5	5	5	5	5	35	5	5	5	4	4	5	5	33	5	5	5	5	5	5
1433	2	17	5	150	45	3	2	5	5	4	5	24	5	5	5	5	5	25	5	5	5	5	20	5	5	5	15	3	3	3	3	3	3	3	21	3	3	3	3	2	3	2	19	3	3	3	3	2	3
1434	2	16	5	168	52	7	7	7	7	7	7	42	7	7	7	7	7	35	7	7	7	7	28	7	7	7	21	5	5	5	5	5	5	5	35	5	5	5	5	5	5	5	35	5	5	5	5	5	5
1435	1	17	5	180	60	5	6	7	7	7	7	39	7	7	6	7	7	34	7	7	7	7	28	7	7	7	21	3	3	3	3	3	3	3	21	3	3	3	3	3	3	3	21	3	3	3	3	3	3
1436	2	16	5	158	43	6	6	6	6	6	6	36	6	6	6	6	6	30	6	6	6	6	24	6	6	6	18	3	3	3	3	3	3	3	21	3	3	3	3	3	3	3	21	3	3	3	3	3	3
1437	2	17	5	164	54	7	7	7	7	7	7	42	7	7	7	7	7	35	7	7	7	7	28	7	7	7	21	4	4	4	4	4	4	4	28	4	4	4	4	4	4	4	28	4	4	4	4	4	4
1438	2	16	5	163	64	7	7	7	7	7	7	42	7	7	7	7	7	35	7	7	7	7	28	7	7	7	21	5	5	5	5	5	5	5	35	3	1	1	1	3	3	3	15	3	3	3	3	3	3
1439	2	17	5	159	49	6	6	6	6	6	6	36	6	6	6	6	6	30	6	7	7	7	27	7	7	7	21	5	5	5	5	5	5	5	35	5	5	5	5	5	5	5	35	5	5	5	5	5	5
1440	2	16	5	171	65	6	6	6	6	6	6	36	6	6	6	6	6	30	6	6	6	6	24	6	6	6	18	5	5	5	5	5	5	5	35	3	1	1	1	1	3	1	11	5	5	5	5	5	5
1441	2	16	5	158	55	7	7	7	7	7	7	42	7	7	7	7	7	35	7	7	7	7	28	7	7	7	21	5	5	5	5	5	5	5	35	5	5	5	5	5	5	5	35	5	5	5	5	5	5
1442	2	15	5	162	60	5	5	5	5	5	5	30	5	5	5	5	5	25	5	5	5	5	20	5	5	5	15	4	4	4	4	4	4	4	28	4	4	4	3	3	3	3	24	3	4	3	3	3	3
1443	2	17	5	160	57	5	5	5	5	5	5	30	5	5	5	5	5	25	5	5	5	5	20	5	5	5	15	3	3	3	3	3	3	3	21	3	3	3	3	3	3	3	21	3	3	3	3	3	3
1444	2	17	5	167.8	94	7	7	7	7	7	7	42	7	7	7	7	7	35	7	7	7	7	28	7	7	7	21	5	5	5	5	5	5	5	35	5	5	5	1	1	5	1	23	5	5	5	2	2	1
1445	2	16	5	162	50	7	7	7	7	7	7	42	7	7	7	7	7	35	7	7	7	7	28	7	7	7	21	5	5	5	5	5	5	5	35	5	5	5	5	5	5	5	35	5	5	5	5	5	5
1446	2	17	5	166	49	7	7	7	7	7	7	42	7	7	7	7	7	35	7	7	7	7	28	7	7	7	21	5	5	5	5	5	5	5	35	5	5	5	5	5	5	5	35	5	5	5	5	5	5
1447	2	17	5	160	60	7	7	7	7	7	7	42	7	7	7	7	7	35	7	7	7	7	28	7	7	7	21	5	5	5	5	5	5	5	35	2	2	1	2	1	4	2	14	4	5	4	4	3	4
1448	1	13	1	171	62.5	7	7	7	7	7	7	42	7	7	7	7	7	35	7	7	7	7	28	7	7	7	21	5	5	5	5	5	5	5	35	5	5	5	5	5	5	5	35	5	5	5	5	5	5
1449	1	12	1	149	35	7	7	7	7	7	7	42	7	7	6	6	7	33	7	7	7	7	28	7	7	7	21	5	5	5	5	5	5	5	35	5	5	5	5	5	5	5	35	5	5	5	5	5	5
1450	1	13	1	162	50	7	7	7	7	7	7	42	7	7	7	7	7	35	7	7	7	7	28	7	7	7	21	1	1	1	1	1	1	1	7	1	1	1	5	5	5	5	23	5	5	5	5	5	5
1451	2	16	5	162	48	7	7	7	7	7	7	42	7	7	7	7	7	35	7	7	7	7	28	7	7	7	21	5	5	5	5	5	5	5	35	5	5	5	4	4	4	4	31	4	4	4	4	4	4
1452	1	13	1	163	47	5	7	7	7	7	7	40	7	7	6	7	7	34	7	7	7	7	28	7	7	7	21	4	5	5	5	4	5	5	33	5	5	5	5	5	5	5	35	5	5	5	5	5	5
1453	1	12	1	150	47	7	7	7	7	7	7	42	7	7	7	7	7	35	7	7	7	7	28	7	7	7	21	5	5	5	5	5	5	5	35	5	5	5	5	5	5	5	35	5	5	5	5	5	5
1454	1	13	1	165	56	6	6	6	6	6	6	36	6	6	6	6	6	30	6	6	6	6	24	6	6	6	18	3	3	3	3	3	3	3	21	3	3	3	3	3	3	3	21	3	3	3	3	3	3
1455	1	13	1	170	54	7	7	7	7	7	7	42	7	7	7	7	7	35	7	7	7	7	28	7	7	7	21	5	5	5	5	5	5	5	35	5	5	5	5	5	5	5	35	5	5	5	5	5	5
1456	1	12	1	171	55	6	6	7	7	7	7	40	7	7	7	7	6	34	7	7	7	7	28	7	7	7	21	5	5	5	5	5	5	5	35	5	5	5	5	5	5	5	35	5	5	5	5	5	5
1457	1	12	1	160	50	5	5	5	5	5	5	30	5	5	5	5	4	24	5	5	5	5	20	5	5	5	15	5	5	5	5	5	5	5	35	5	5	5	5	5	5	5	35	5	5	5	5	5	5
1458	2	14	1	168	45	7	7	7	7	7	7	42	7	7	7	7	7	35	7	7	7	7	28	7	7	7	21	5	5	5	5	5	5	5	35	5	5	5	5	5	5	5	35	5	5	5	5	5	5
1459	2	13	1	158	43.5	5	5	6	5	5	4	30	6	6	7	7	6	32	6	6	6	7	25	7	7	7	21	5	5	5	5	5	5	5	35	5	5	5	5	5	5	5	35	5	5	5	5	5	5
1460	1	13	1	167	50	3	4	7	7	7	3	31	7	7	7	7	7	35	7	7	7	7	28	7	7	7	21	3	3	3	3	3	3	3	21	3	3	3	2	3	3	3	20	3	3	3	3	3	3
1461	2	12	1	159	90	4	5	5	5	5	5	29	5	5	5	6	7	28	7	7	7	7	28	7	7	7	21	4	4	5	5	5	5	5	33	5	5	5	4	4	4	5	32	5	5	5	5	5	5
1462	1	12	1	155	97	5	5	5	5	5	5	30	5	5	5	5	5	25	5	5	5	5	20	5	5	5	15	5	5	5	5	5	5	5	35	5	5	5	5	5	5	5	35	5	5	5	5	5	5
1463	1	13	1	156	48	7	7	7	7	7	7	42	7	7	7	7	7	35	7	7	7	7	28	7	7	7	21	5	5	5	5	5	5	5	35	4	4	5	5	5	5	5	33	5	5	5	5	5	5
1464	1	13	1	163	52	6	4	6	6	5	4	31	7	7	4	4	7	29	6	7	6	7	26	4	4	4	12	4	4	4	4	4	4	4	28	4	3	3	4	4	4	4	26	4	4	4	4	4	4
1465	1	12	1	180	50	1	1	1	2	3	4	12	5	6	7	6	1	25	1	2	3	2	8	3	4	5	12	5	4	3	4	3	4	5	28	4	4	4	5	4	5	4	30	5	4	5	4	5	4
1466	1	12	1	165	57	2	2	4	4	3	4	19	4	6	6	5	4	25	5	5	4	5	19	4	4	4	12	3	4	4	4	4	3	4	26	4	4	4	4	4	4	4	28	3	3	3	3	3	3
1467	1	12	1	165	42	6	6	6	6	6	6	36	6	6	6	6	6	30	6	6	6	6	24	6	6	6	18	3	3	3	3	3	3	3	21	3	3	3	3	3	3	3	21	3	3	3	3	3	1
1468	1	13	1	166	53	6	5	5	5	5	5	31	5	5	5	5	5	25	5	5	5	5	20	5	5	5	15	2	4	4	4	4	4	4	26	4	4	4	4	4	4	4	28	4	4	4	4	4	4
1469	2	12	1	160	92	3	2	7	6	7	7	32	4	7	4	7	6	28	3	5	5	6	19	3	3	7	13	3	5	4	3	3	2	4	24	5	5	5	5	5	5	5	35	2	2	2	3	3	2
1470	2	13	1	160	45	4	2	6	6	6	6	30	6	6	6	6	4	28	5	5	5	5	20	5	5	5	15	4	4	4	4	4	4	4	28	4	4	4	4	4	4	4	28	4	4	4	4	4	4
1471	2	13	1	163	48	7	7	7	7	7	7	42	7	7	7	7	6	34	7	7	7	6	27	7	7	7	21	4	4	4	4	4	4	4	28	4	4	4	4	4	4	4	28	4	4	4	4	4	4
1472	2	13	1	165	53	4	4	4	4	4	4	24	5	5	6	5	4	25	4	4	4	7	19	4	5	6	15	5	5	5	5	5	5	5	35	5	5	5	5	5	5	5	35	5	5	5	5	5	5
1473	1	13	1	155	35	3	2	4	5	5	3	22	3	6	3	4	3	19	3	5	3	6	17	3	3	5	11	2	4	4	4	5	3	4	26	4	5	3	4	4	3	4	27	2	2	3	3	3	3
1474	2	12	1	159	70	5	5	5	5	5	4	29	5	5	5	5	4	24	7	7	7	7	28	5	5	5	15	3	3	3	3	3	3	3	21	3	3	3	3	3	3	3	21	3	3	3	3	3	3
1475	1	13	1	155	55	1	1	1	1	1	1	6	1	1	1	1	7	11	7	7	7	3	24	5	5	5	15	5	5	5	5	5	5	5	35	5	5	5	5	5	5	5	35	5	5	5	5	5	5
1476	2	13	1	164	49	2	2	3	3	3	2	15	3	3	3	3	7	19	6	6	4	5	21	3	3	3	9	3	3	3	3	3	3	3	21	3	3	3	3	3	3	3	21	3	3	3	3	3	3
1477	1	13	1	161	60	7	7	7	7	7	7	42	7	7	7	7	7	35	7	7	7	7	28	7	7	7	21	5	5	5	5	5	5	5	35	5	5	5	5	5	5	5	35	5	5	5	5	5	5
1478	2	12	1	163	79	5	5	5	5	5	7	32	7	7	5	5	5	29	4	5	4	5	18	5	5	5	15	3	3	3	3	3	3	3	21	3	3	3	3	3	3	3	21	3	3	3	3	3	3
1479	2	13	1	163	50	3	3	4	5	3	3	21	3	6	6	6	3	24	4	5	3	6	18	3	3	3	9	3	3	3	3	3	3	3	21	3	3	3	3	3	3	3	21	3	3	3	3	3	4
1480	2	13	1	156	72	6	6	7	6	7	3	35	6	6	6	6	5	29	7	7	6	7	27	6	6	6	18	3	5	5	5	5	5	5	33	5	5	5	5	5	5	5	35	5	5	5	5	5	5
1481	2	13	1	161	41	7	7	7	7	7	7	42	7	7	7	7	7	35	7	7	7	7	28	7	7	7	21	5	5	5	5	5	5	5	35	5	5	5	1	5	5	5	31	5	5	5	5	5	5
1482	2	13	1	165	45	6	6	6	6	6	6	36	6	6	6	6	6	30	6	6	6	6	24	6	6	6	18	4	4	3	3	3	3	3	23	3	3	3	2	3	3	3	20	2	3	3	3	2	3
1483	2	13	1	154	40	5	4	5	5	6	4	29	5	4	4	4	5	22	4	5	5	5	19	5	5	4	14	4	5	5	5	5	5	5	34	5	5	5	5	5	5	5	35	5	5	5	5	5	5
1484	1	12	1	152	34	7	7	7	7	7	7	42	7	7	7	7	7	35	7	7	7	7	28	7	7	7	21	5	5	5	5	5	5	5	35	5	5	5	5	5	5	5	35	5	5	5	5	5	5
1485	2	13	1	155	40	6	6	6	6	6	6	36	6	6	6	6	6	30	6	6	6	6	24	6	6	6	18	3	3	3	3	3	3	3	21	3	3	3	3	3	3	3	21	3	3	3	3	3	3
1486	1	13	1	164	56	4	4	4	4	4	5	25	5	5	3	3	4	20	5	5	5	5	20	5	5	5	15	3	3	3	3	3	3	3	21	3	3	3	2	3	2	3	19	3	3	2	3	3	3
1487	1	17	5	173	65	5	5	5	5	5	5	30	5	5	5	5	5	25	5	5	5	5	20	5	5	5	15	3	3	3	3	3	3	3	21	3	3	3	3	3	3	3	21	3	3	3	3	3	3
1488	1	17	5	175	67	7	7	7	7	7	7	42	7	7	7	7	7	35	7	7	7	7	28	7	7	7	21	5	5	5	5	5	5	5	35	5	5	5	5	5	5	5	35	5	5	5	5	5	5
1489	2	17	5	164	52	6	6	6	6	6	6	36	6	6	6	6	6	30	6	6	6	6	24	6	6	6	18	4	4	4	4	4	4	4	28	4	4	4	4	4	4	4	28	4	4	4	4	4	4
1490	2	17	5	165	55	6	6	6	6	6	6	36	6	6	6	6	6	30	6	6	6	6	24	6	6	6	18	5	5	5	5	5	5	5	35	5	5	5	4	4	4	4	31	4	4	4	4	4	4
1491	2	17	5	180	52	7	7	7	7	7	7	42	7	7	7	7	7	35	7	7	7	7	28	7	7	7	21	5	5	5	5	5	5	5	35	5	5	5	5	5	5	5	35	5	5	5	5	5	5
1492	2	17	5	165	50	6	6	6	6	6	6	36	6	6	6	6	6	30	6	6	6	6	24	6	6	6	18	4	4	4	4	4	4	4	28	4	4	4	4	4	4	4	28	4	4	4	4	4	4
1493	1	16	5	175	70	7	7	7	7	7	7	42	7	7	7	7	7	35	7	7	7	7	28	7	7	7	21	5	5	5	5	5	5	5	35	5	2	1	2	3	4	3	20	3	3	3	3	5	5
1494	2	16	5	160	48	7	7	7	7	7	7	42	7	7	7	7	7	35	7	7	7	7	28	7	7	7	21	5	5	5	5	5	5	5	35	5	5	5	5	5	5	5	35	5	5	5	5	5	5
1495	2	16	5	166	49	6	6	6	6	6	6	36	6	6	6	6	6	30	6	6	6	6	24	6	6	6	18	4	4	4	4	4	4	4	28	4	4	4	4	4	4	4	28	4	4	4	4	4	4
1496	2	17	5	160	50	6	6	6	6	6	6	36	6	6	6	6	6	30	6	6	6	6	24	6	6	6	18	5	5	5	5	5	5	5	35	5	5	5	5	5	5	5	35	5	5	5	5	5	5
1497	2	17	5	170	58	6	6	6	6	6	6	36	6	6	6	6	6	30	6	6	6	6	24	6	6	6	18	3	3	3	3	3	3	3	21	3	3	3	3	3	3	3	21	3	3	3	3	3	3
1498	2	17	5	162	49	7	7	7	7	7	7	42	7	7	7	7	7	35	7	7	7	7	28	7	7	7	21	5	5	5	5	5	5	5	35	5	5	5	5	5	5	5	35	5	5	5	5	5	5
1499	2	17	5	158	75	4	4	4	4	4	4	24	4	4	4	4	4	20	4	4	4	4	16	4	4	4	12	2	2	2	2	2	2	2	14	2	2	2	2	2	2	2	14	2	2	2	2	2	2
1500	2	16	5	171	54	6	6	6	6	6	6	36	6	6	6	6	6	30	6	6	6	6	24	6	6	6	18	4	4	4	4	4	4	4	28	4	4	4	4	4	4	4	28	4	4	4	4	4	4
1501	2	17	5	165	52	5	5	5	6	6	6	33	5	6	5	6	5	27	5	5	5	5	20	5	5	5	15	3	3	3	3	3	3	3	21	2	2	2	3	1	3	3	16	3	3	2	3	3	3
1502	1	18	5	173	55	6	6	6	6	6	6	36	6	6	6	6	6	30	6	6	6	6	24	7	6	6	19	5	5	5	4	5	5	5	34	4	5	5	5	4	5	1	29	5	3	5	5	5	5
1503	1	15	4	170	55	4	4	4	4	4	4	24	4	4	4	4	5	21	5	5	5	5	20	5	5	5	15	3	3	3	3	3	3	3	21	3	3	3	2	2	2	2	17	2	2	2	2	2	2
1504	2	17	5	160	55	7	7	7	7	7	7	42	7	7	7	7	7	35	7	7	7	7	28	7	7	7	21	5	5	5	5	5	5	5	35	5	5	5	5	5	5	5	35	5	5	5	5	5	5
1505	2	17	5	168	43.5	7	7	7	7	7	7	42	7	7	7	7	7	35	7	7	7	7	28	7	7	7	21	5	5	5	5	5	5	5	35	5	5	5	5	5	5	5	35	5	5	5	5	5	5
1506	2	16	4	162	63	7	7	7	7	7	7	42	7	7	7	7	7	35	7	7	7	7	28	7	7	7	21	3	3	3	3	3	3	3	21	3	3	3	3	3	3	3	21	3	3	3	3	3	3
1507	2	16	5	162	54	7	7	7	7	7	7	42	7	7	7	7	7	35	7	7	7	7	28	7	7	7	21	5	5	5	5	5	5	5	35	3	3	2	2	1	3	1	15	1	1	1	1	1	1
1508	2	17	5	170	56	5	5	5	7	5	7	34	7	7	7	7	7	35	7	7	7	7	28	7	7	7	21	5	5	5	5	5	5	5	35	5	5	5	2	5	2	2	26	2	2	3	3	3	2
1509	2	17	5	163	50	7	7	7	7	7	7	42	7	7	7	7	7	35	7	7	7	7	28	7	7	7	21	3	3	3	3	3	3	3	21	3	3	3	3	3	3	3	21	3	3	3	3	3	3
1510	2	17	5	166	47	7	7	7	7	7	7	42	7	7	7	7	7	35	7	7	7	7	28	7	7	7	21	5	5	5	5	5	5	5	35	5	5	5	5	5	5	5	35	5	5	5	5	5	5
1511	2	16	5	167	58	6	6	6	6	6	6	36	6	6	4	6	6	28	6	6	6	6	24	6	6	6	18	5	5	5	5	5	5	5	35	5	5	5	5	5	5	5	35	5	5	5	5	5	5
1512	2	16	5	160	60	7	7	7	7	7	7	42	7	7	7	7	7	35	7	7	7	7	28	7	7	7	21	5	5	5	5	5	5	5	35	5	5	5	5	5	5	5	35	5	5	5	5	5	5
1513	2	16	5	165	56	7	7	7	7	7	7	42	7	7	7	7	7	35	7	7	7	7	28	7	7	7	21	4	4	4	4	4	4	4	28	4	4	4	4	4	4	4	28	4	4	4	4	4	4
1514	2	17	5	168	60	4	4	4	4	4	4	24	4	4	4	4	5	21	5	5	5	5	20	5	5	5	15	3	3	3	3	3	3	3	21	3	3	3	3	3	3	3	21	3	3	3	3	3	3
1515	2	16	5	155	53	7	7	7	7	7	7	42	7	7	7	7	7	35	7	7	7	7	28	7	7	7	21	5	5	5	4	4	5	5	33	5	5	5	4	4	4	4	31	4	4	4	4	4	4
1516	2	17	5	162	48	7	7	7	7	7	7	42	7	7	7	7	7	35	7	7	7	7	28	7	7	7	21	5	5	5	5	5	5	5	35	5	5	5	5	5	5	5	35	5	5	5	5	5	5
1517	2	17	5	168	55	7	7	7	7	7	7	42	7	7	7	7	7	35	7	7	7	7	28	7	7	7	21	5	5	5	5	5	5	5	35	5	5	5	5	5	5	5	35	5	5	5	5	5	5
1518	2	17	5	155	63	7	7	7	7	7	7	42	7	7	7	7	7	35	7	7	7	7	28	7	7	7	21	5	5	5	5	5	5	5	35	5	5	5	5	4	5	5	34	4	4	5	5	5	5
1519	1	17	5	186	70	6	6	6	6	6	6	36	6	6	6	6	6	30	6	6	6	6	24	6	6	6	18	5	5	5	5	5	5	5	35	5	5	5	2	5	5	5	32	4	4	4	4	2	2
1520	2	17	5	160	46	5	5	5	5	5	5	30	5	5	4	5	5	24	5	5	5	5	20	5	5	5	15	4	4	4	4	4	4	4	28	2	2	2	2	2	2	2	14	3	3	3	3	3	3
1521	2	17	5	163	77	7	7	7	7	7	7	42	7	7	7	7	7	35	7	7	7	7	28	7	7	7	21	5	5	5	5	5	5	5	35	2	2	4	2	4	2	2	18	3	3	3	3	3	3
1522	2	16	5	165	48	7	7	7	7	7	7	42	7	7	7	7	7	35	7	7	7	7	28	7	7	7	21	5	5	5	5	5	5	5	35	5	4	3	3	4	5	4	28	5	5	4	5	5	4
1523	2	16	5	165	50	6	6	6	6	6	6	36	6	6	6	6	6	30	6	6	6	6	24	6	6	6	18	3	3	3	3	3	3	3	21	3	3	3	3	3	3	3	21	3	3	3	3	3	3
1524	1	12	1	170	45.5	6	6	6	6	6	5	35	7	6	4	4	7	28	7	6	5	5	23	5	5	7	17	4	4	4	4	4	4	4	28	4	4	4	4	4	4	4	28	4	4	4	4	4	4
1525	2	12	1	165	40	5	5	5	5	5	5	30	5	5	5	5	4	24	5	5	5	5	20	5	5	5	15	3	3	3	3	3	3	3	21	3	3	3	3	3	3	3	21	3	3	3	3	3	3
1526	1	12	1	165	52	7	7	7	7	7	7	42	7	7	7	7	7	35	7	7	7	7	28	7	7	7	21	5	5	5	5	5	5	5	35	5	5	5	5	5	5	5	35	5	5	5	5	5	5
1527	1	12	1	160	60	3	3	3	3	3	3	18	3	3	3	3	6	18	6	6	6	6	24	6	6	6	18	3	4	4	4	4	4	4	27	4	4	4	4	4	4	4	28	4	4	4	4	4	4
1528	1	13	1	145	37	1	1	1	1	1	1	6	1	1	1	1	1	5	1	1	1	1	4	1	1	1	3	1	5	5	5	5	5	5	31	5	5	5	5	5	5	5	35	5	5	5	5	5	5
1529	1	12	1	175	47	7	7	7	7	7	7	42	7	7	7	7	7	35	7	7	7	7	28	7	7	7	21	5	5	5	5	5	5	5	35	5	5	5	1	1	1	1	19	1	1	1	1	1	1
1530	1	12	1	160	50	6	6	6	6	6	6	36	6	6	6	6	6	30	6	6	6	6	24	6	6	6	18	4	4	4	4	4	4	4	28	4	4	4	4	4	4	4	28	4	4	4	4	4	4
1531	2	12	1	152	35	4	4	4	4	4	4	24	4	4	4	4	4	20	4	4	4	4	16	4	4	4	12	3	3	3	3	3	3	3	21	3	3	3	3	3	3	3	21	3	3	3	3	3	3
1532	1	12	1	145	33	5	4	4	4	4	4	25	4	4	4	4	4	20	4	4	4	4	16	4	4	4	12	3	3	3	3	3	3	3	21	3	3	3	4	4	3	3	23	4	3	3	3	3	3
1533	1	13	1	157.5	45	7	7	7	7	7	7	42	7	7	7	7	7	35	7	7	7	7	28	7	7	7	21	5	5	5	5	5	5	5	35	5	5	5	5	5	5	5	35	5	5	5	5	5	5
1534	2	13	1	162	51	5	5	5	5	5	5	30	5	6	6	6	6	29	6	6	6	7	25	7	7	7	21	5	5	5	5	5	5	5	35	5	5	5	5	5	5	5	35	5	5	5	5	5	5
1535	2	13	1	161	45	4	4	4	4	5	4	25	5	4	5	4	4	22	5	4	5	4	18	5	4	5	14	3	4	3	4	3	4	3	24	4	3	4	3	3	3	3	23	3	3	3	3	3	3
1536	2	13	1	160	80	5	5	5	5	5	5	30	5	5	5	5	5	25	5	5	5	5	20	5	5	5	15	3	3	3	3	3	3	3	21	3	3	3	3	3	3	3	21	3	3	3	3	3	3
1537	1	13	1	165	45	2	1	1	1	2	2	9	2	2	2	2	2	10	2	2	2	2	8	2	2	2	6	2	2	2	2	2	2	2	14	2	2	2	5	5	5	5	26	5	5	5	5	5	5
1538	2	12	1	155	40	7	7	7	7	7	7	42	7	7	7	7	7	35	7	7	7	7	28	7	7	7	21	5	5	5	5	5	5	5	35	5	5	5	5	5	5	5	35	5	5	5	5	5	5
1539	1	13	1	160	52	5	5	4	7	4	4	29	5	6	7	2	5	25	5	5	5	6	21	5	5	5	15	4	3	4	3	4	3	4	25	3	4	3	4	4	4	4	26	4	4	4	4	4	4
1540	2	13	1	160	36	7	7	7	7	7	7	42	7	7	7	7	7	35	7	7	7	7	28	7	7	7	21	5	5	5	5	5	5	5	35	5	5	5	5	5	5	5	35	5	5	5	5	5	5
1541	1	12	1	173	50	1	1	1	1	1	1	6	1	1	1	1	1	5	1	1	1	1	4	1	1	1	3	5	5	5	5	5	5	5	35	5	5	5	5	5	5	5	35	5	5	5	5	5	5
1542	1	12	1	153	46	1	4	7	7	7	7	33	7	7	7	7	7	35	7	7	7	7	28	7	7	7	21	5	5	5	5	5	5	5	35	5	5	5	5	5	5	5	35	5	5	5	5	5	5
1543	2	13	1	157	40	4	4	3	5	4	4	24	4	5	5	5	4	23	4	4	4	4	16	4	4	4	12	3	3	3	3	3	3	3	21	3	3	3	3	3	3	3	21	3	3	3	3	3	3
1544	2	13	1	160	37	5	5	5	5	5	5	30	5	6	6	6	6	29	6	1	3	3	13	3	3	3	9	2	2	4	1	1	3	3	16	1	1	1	3	3	3	3	15	3	3	3	3	3	3
1545	1	13	1	165	76	4	4	4	7	4	4	27	4	3	4	4	4	19	4	4	5	3	16	4	4	4	12	3	3	3	3	3	3	3	21	3	3	3	3	3	3	3	21	4	3	4	3	4	3
1546	2	13	1	161	54	6	6	6	6	6	6	36	6	6	6	6	6	30	6	6	6	6	24	6	6	6	18	4	4	4	4	4	4	3	27	3	3	3	3	3	3	3	21	3	3	3	3	3	3
1547	2	13	1	160	50	5	5	5	5	5	5	30	5	5	5	5	5	25	5	5	5	5	20	5	5	5	15	5	5	5	5	5	5	5	35	5	5	5	5	5	5	5	35	5	5	5	5	5	5
1548	1	12	1	171	70	1	4	5	5	5	3	23	7	7	7	7	1	29	1	5	1	5	12	1	1	1	3	2	3	3	3	3	3	3	20	5	5	5	5	5	5	5	35	5	5	5	5	5	5
1549	2	13	1	168	52	6	2	5	7	3	4	27	3	6	7	4	3	23	5	6	2	6	19	2	3	2	7	4	4	4	4	4	4	4	28	4	4	4	2	4	4	4	26	4	4	4	4	4	4
1550	2	13	1	160	48	4	1	4	4	4	4	21	4	4	6	5	4	23	3	4	1	5	13	1	1	1	3	3	3	3	3	3	4	3	22	2	3	3	3	2	3	3	19	3	3	3	2	2	2
1551	1	13	1	165	47	2	2	4	3	3	5	19	7	7	7	7	5	33	6	7	4	6	23	4	4	4	12	5	5	5	4	3	3	4	29	4	3	4	3	3	5	4	26	4	3	3	5	2	2
1552	2	13	1	160	85	3	3	4	3	3	5	21	4	4	6	4	4	22	5	4	4	4	17	4	4	4	12	3	3	3	3	3	3	3	21	3	3	3	3	3	3	3	21	3	3	3	3	3	3
1553	2	12	1	157	41	4	4	4	4	5	3	24	3	7	7	6	4	27	4	4	4	4	16	4	4	4	12	3	3	3	3	3	3	3	21	3	3	3	3	3	3	3	21	3	3	3	3	3	3
1554	2	12	1	164	60	4	4	4	6	6	6	30	6	6	6	6	7	31	7	7	7	7	28	7	7	7	21	3	5	5	5	5	4	5	32	5	5	4	4	5	5	5	33	5	5	5	5	5	5
1555	2	13	1	158	49	5	5	4	4	5	5	28	6	6	6	5	4	27	5	5	4	6	20	4	4	4	12	3	3	3	3	3	3	3	21	3	3	3	4	4	3	3	23	3	3	3	3	3	3
1556	1	12	1	156	45	2	4	5	6	3	3	23	3	6	4	1	5	19	2	3	2	6	13	4	6	6	16	4	2	3	3	4	3	2	21	3	4	2	2	4	2	4	21	3	2	4	3	2	4
1557	2	12	1	153	44	1	2	3	2	2	5	15	4	5	5	5	4	23	3	3	3	5	14	4	3	3	10	4	4	3	3	3	3	4	24	3	3	3	4	4	4	4	25	4	4	4	4	4	4
1558	1	13	1	170	45	2	2	2	5	2	2	15	5	5	5	5	1	21	1	1	1	1	4	1	1	1	3	4	4	4	4	4	4	4	28	4	4	4	4	4	4	4	28	4	4	4	4	4	4
1559	1	12	1	159	72	7	7	7	7	7	7	42	7	7	2	3	5	24	6	4	5	4	19	5	4	2	11	3	3	3	3	3	3	3	21	3	3	3	3	3	3	3	21	3	3	3	3	3	3
1560	2	12	1	165	48	3	3	3	4	4	4	21	4	4	4	4	4	20	4	4	4	4	16	4	4	4	12	2	2	2	2	2	2	2	14	3	2	2	3	2	2	2	16	2	2	2	2	2	2
1561	2	13	1	159	42	6	5	5	5	5	5	31	5	5	5	5	5	25	5	5	5	5	20	5	5	5	15	2	3	4	4	4	4	4	25	4	4	4	4	2	4	4	26	4	4	4	4	4	4
1562	2	13	1	158	43	2	2	1	1	1	4	11	1	2	4	1	5	13	1	1	4	1	7	4	1	5	10	1	1	2	1	1	1	1	8	2	2	2	2	2	1	2	13	1	1	1	3	2	1
1563	2	13	1	165	45	5	3	1	4	4	5	22	4	7	7	4	5	27	3	3	4	3	13	4	4	5	13	1	3	3	1	2	3	3	16	4	1	3	2	2	2	2	16	1	1	2	3	3	1
1564	2	13	1	159	51	5	5	4	4	5	5	28	6	6	6	4	4	26	5	5	5	7	22	4	4	4	12	4	3	3	3	3	3	3	22	3	3	3	3	3	3	3	21	3	3	3	3	3	3
1565	2	13	1	159	43	4	7	7	7	7	7	39	7	7	7	7	7	35	7	7	7	7	28	7	7	7	21	5	5	5	5	5	5	5	35	5	5	5	5	5	5	5	35	5	5	5	5	5	5
1566	1	12	1	156	50	5	5	5	5	5	5	30	5	5	5	5	5	25	5	5	5	5	20	5	5	5	15	5	5	5	5	5	5	5	35	5	5	5	5	5	5	5	35	5	5	5	5	5	5
1567	1	13	1	140	35	1	2	2	1	1	3	10	5	7	5	7	1	25	1	1	1	2	5	4	6	3	13	1	3	3	5	1	1	1	15	5	5	5	5	5	5	5	35	5	4	4	4	3	3
1568	1	13	1	150	70	4	6	4	4	4	4	26	4	4	4	4	4	20	4	4	4	4	16	4	4	4	12	5	5	5	5	5	5	5	35	5	5	5	5	5	5	5	35	5	5	5	5	5	5
1569	1	13	1	165	68	1	1	1	1	1	1	6	1	1	1	1	1	5	1	1	1	1	4	1	1	1	3	5	5	5	5	5	5	5	35	5	5	5	5	5	5	5	35	5	5	5	5	5	5
1570	2	14	2	158	70	7	4	6	5	7	3	32	4	4	4	4	6	22	6	7	6	6	25	4	4	4	12	5	5	5	5	4	5	5	34	5	5	5	5	5	5	5	35	5	5	5	5	5	5
1571	1	16	3	165	60	5	6	7	7	7	7	39	7	7	7	7	7	35	7	7	7	7	28	7	7	7	21	5	5	5	5	5	5	5	35	5	5	5	5	5	5	5	35	5	5	5	5	5	5
1572	2	14	2	155	50	7	6	7	7	7	5	39	5	7	5	7	7	31	6	7	7	7	27	5	6	7	18	3	3	3	3	3	3	3	21	3	2	2	2	2	3	3	17	3	3	3	3	3	3
1573	1	16	4	173	51	7	7	7	7	7	7	42	7	7	7	7	7	35	7	7	7	7	28	7	7	7	21	5	5	5	5	5	5	5	35	5	5	5	5	5	5	5	35	5	5	5	5	5	5
1574	2	16	4	170	59	7	7	7	7	7	7	42	7	7	7	7	7	35	7	7	7	7	28	7	7	7	21	5	5	5	5	5	5	5	35	5	5	5	5	5	5	5	35	5	5	5	5	5	5
1575	1	16	4	165	60	4	4	4	4	4	4	24	4	4	4	4	4	20	4	4	4	4	16	4	4	4	12	3	3	3	3	3	3	3	21	3	3	3	3	3	3	3	21	3	3	3	3	3	3
1576	1	16	4	183.5	80	7	7	7	7	7	7	42	7	7	7	7	7	35	7	7	7	7	28	7	7	7	21	5	5	5	5	5	5	5	35	5	5	5	5	5	5	5	35	5	5	5	5	5	5
1577	1	15	4	161	53	1	1	1	1	1	1	6	2	2	2	2	1	9	1	1	1	1	4	1	1	1	3	5	5	5	5	5	5	5	35	5	5	5	1	2	5	4	27	4	4	4	4	4	4
1578	2	16	4	165	52	5	5	5	5	5	5	30	5	5	5	5	5	25	5	5	5	5	20	5	5	5	15	5	3	3	5	3	4	4	27	2	2	1	1	1	1	1	9	4	4	4	2	2	2
1579	2	16	4	161	55	6	6	6	6	6	6	36	6	6	6	6	6	30	6	6	6	6	24	6	6	6	18	5	5	5	5	5	5	5	35	5	5	5	5	5	5	5	35	5	5	5	5	5	5
1580	1	16	4	178	52	4	4	4	5	4	5	26	4	4	4	4	4	20	5	4	4	4	17	4	4	4	12	3	3	3	3	3	3	3	21	1	1	3	3	1	3	1	13	1	1	3	1	3	1
1581	2	15	4	171	53	7	7	7	7	7	7	42	7	7	7	7	7	35	7	7	7	7	28	7	7	7	21	5	5	5	5	5	5	5	35	5	5	5	5	5	5	5	35	5	5	5	5	5	5
1582	1	16	4	176	80	6	6	6	6	6	6	36	6	6	6	6	6	30	6	6	6	6	24	6	6	6	18	4	4	4	4	4	4	4	28	4	4	4	4	4	4	4	28	4	4	4	4	4	4
1583	2	16	4	167	62.5	3	3	3	3	3	5	20	6	6	7	6	6	31	6	4	5	5	20	5	5	5	15	5	5	5	5	5	5	5	35	5	5	3	5	5	5	5	33	5	5	5	5	5	5
1584	2	16	4	160	54	5	4	4	6	5	4	28	4	4	4	4	4	20	5	5	4	5	19	4	4	4	12	4	4	4	4	4	4	4	28	4	4	4	4	4	4	4	28	4	1	4	4	2	3
1585	2	16	4	161	55	6	6	6	6	6	6	36	6	6	6	6	6	30	6	6	6	6	24	6	6	6	18	4	4	4	4	4	4	4	28	4	4	4	4	4	4	4	28	4	4	4	4	4	4
1586	1	16	4	183	75	7	7	7	7	7	7	42	7	7	7	7	7	35	7	7	7	7	28	7	7	7	21	5	5	5	5	5	5	5	35	5	5	5	5	5	5	5	35	5	5	5	5	5	5
1587	2	16	4	167	55	6	6	6	6	6	6	36	6	6	6	6	6	30	6	6	6	6	24	6	6	6	18	4	4	4	4	4	4	4	28	4	4	4	4	4	4	4	28	4	4	4	4	4	4
1588	2	15	4	165	50	7	7	7	7	7	7	42	7	7	7	7	7	35	7	7	7	7	28	7	7	7	21	5	5	5	5	5	5	5	35	5	5	5	5	5	5	5	35	5	5	5	5	5	5
1589	2	16	4	157	49	5	4	5	7	4	5	30	4	4	4	4	4	20	5	5	4	5	19	4	4	4	12	5	5	5	5	5	5	5	35	5	5	5	5	5	5	5	35	3	5	5	5	5	5
1590	1	16	4	175	60	4	4	4	4	4	4	24	4	4	4	4	4	20	4	4	4	4	16	4	4	4	12	3	3	3	3	3	3	3	21	3	3	3	3	3	3	3	21	3	3	3	3	3	3
1591	1	16	4	173	60	7	7	7	7	7	7	42	7	7	7	7	7	35	7	7	7	7	28	7	7	7	21	5	5	5	5	5	5	5	35	5	5	5	5	5	5	5	35	5	5	5	5	5	5
1592	1	16	4	165	65	7	5	7	5	7	4	35	5	7	5	7	7	31	7	7	7	7	28	7	7	7	21	5	5	5	5	5	5	5	35	5	5	5	5	5	5	5	35	5	5	5	5	5	5
1593	1	15	4	165	60	7	7	6	5	5	5	35	6	6	6	5	4	27	5	5	5	5	20	5	4	5	14	3	3	3	3	3	3	3	21	3	3	3	3	4	3	4	23	3	3	3	4	4	3
1594	1	15	4	174	60	7	7	7	7	7	7	42	7	7	7	7	5	33	7	7	7	7	28	6	5	7	18	5	5	5	5	4	4	5	33	4	4	4	5	4	4	5	30	4	4	5	4	5	5
1595	1	16	4	180	77	4	4	4	4	4	4	24	4	4	4	4	4	20	4	4	4	4	16	4	4	4	12	3	3	3	3	3	3	3	21	3	3	3	3	3	3	3	21	3	3	3	3	3	3
1596	1	16	4	176	72.5	7	7	7	7	7	7	42	7	7	7	7	7	35	7	7	6	7	27	5	6	6	17	3	4	4	4	4	4	4	27	3	4	3	4	4	5	4	27	4	5	3	4	5	3
1597	2	15	4	164	50	7	7	7	7	7	7	42	7	7	7	7	7	35	7	7	7	7	28	7	7	7	21	5	5	5	5	5	5	5	35	5	5	5	5	5	5	5	35	5	5	5	5	5	5
1598	1	16	4	180	66.6	7	7	7	7	7	7	42	7	7	7	7	7	35	7	7	7	7	28	7	7	7	21	5	5	5	5	5	5	5	35	5	5	5	5	5	5	5	35	5	5	5	5	5	5
1599	1	16	4	180	62	6	6	6	6	6	6	36	6	6	6	6	3	27	6	6	6	6	24	6	6	6	18	4	4	4	4	4	4	4	28	4	4	4	1	4	4	4	25	1	1	4	2	4	2
1600	1	16	4	168	85	5	5	5	5	5	5	30	5	5	5	5	5	25	5	5	5	5	20	5	5	5	15	4	4	4	4	4	4	4	28	4	4	4	1	5	4	4	26	4	4	4	4	4	4
1601	1	15	4	175	58	4	4	4	4	4	4	24	4	4	4	4	6	22	5	4	4	5	18	3	3	4	10	5	5	5	5	5	5	5	35	5	5	5	5	5	5	5	35	5	5	5	5	5	5
1602	1	16	4	180	63	6	6	6	6	6	6	36	6	6	6	6	6	30	6	6	6	6	24	6	6	6	18	4	4	4	4	4	4	4	28	4	4	4	4	4	4	4	28	4	4	4	4	4	4
1603	1	16	4	182	60	6	6	6	6	6	6	36	6	6	4	6	6	28	6	6	6	6	24	6	6	6	18	3	3	3	3	3	3	3	21	3	3	3	3	3	3	3	21	3	3	3	3	3	3
1604	2	16	4	156	60	6	6	6	6	2	4	30	4	3	4	6	3	20	6	6	4	4	20	4	4	4	12	4	5	5	5	4	5	5	33	5	5	5	5	5	5	5	35	5	5	5	5	5	5
1605	1	15	4	179	63	4	4	6	5	4	4	27	4	4	4	4	4	20	5	5	4	5	19	4	4	4	12	4	4	4	4	4	4	4	28	4	4	4	4	4	4	4	28	4	4	4	4	4	4
1606	1	15	4	175	56	5	5	5	5	5	5	30	5	5	5	5	5	25	5	5	5	5	20	5	5	5	15	3	3	3	3	3	3	3	21	3	3	3	3	3	3	3	21	3	3	3	3	3	3
1607	2	16	4	160	52	7	7	7	7	7	7	42	7	7	7	7	7	35	7	7	7	7	28	7	7	7	21	5	5	5	5	5	5	5	35	5	5	5	4	5	5	4	33	3	3	5	4	5	5
1608	1	16	4	180	68	6	6	6	6	6	6	36	6	6	6	6	6	30	6	6	6	6	24	6	6	6	18	4	4	4	5	5	4	4	30	5	4	5	5	5	4	5	33	5	4	4	4	5	5
1609	1	16	4	172	58	4	5	4	4	4	5	26	4	5	4	5	5	23	4	4	5	4	17	4	4	5	13	3	3	3	3	3	3	3	21	3	2	2	2	2	3	3	17	3	3	3	3	2	2
1610	1	15	4	177	64	4	4	4	4	4	4	24	4	4	4	4	4	20	4	4	4	4	16	4	4	4	12	4	4	4	4	4	4	4	28	4	4	4	4	4	4	4	28	4	4	4	4	4	4
1611	2	15	4	165	52	7	7	7	7	7	7	42	7	7	7	7	7	35	7	7	7	7	28	7	7	7	21	5	5	5	5	5	5	5	35	5	5	5	5	5	5	5	35	5	5	5	5	5	5
1612	1	15	4	181	68	7	7	7	7	7	7	42	7	7	7	7	7	35	7	7	7	7	28	7	7	7	21	5	5	5	5	5	5	5	35	5	5	5	5	5	5	5	35	5	5	5	5	5	5
1613	2	16	4	155	50	7	7	7	7	7	7	42	7	3	3	3	4	20	7	7	7	4	25	7	6	6	19	5	5	5	5	5	5	5	35	5	5	5	5	5	5	5	35	5	5	5	5	5	5
1614	1	16	4	175	45	6	2	2	6	6	7	29	6	5	7	6	6	30	7	7	4	6	24	6	6	6	18	4	4	4	4	4	4	4	28	4	4	4	3	3	3	3	24	3	3	3	3	3	3
1615	1	16	4	176	60	7	7	7	7	7	7	42	7	7	7	7	7	35	7	7	7	7	28	7	7	7	21	3	3	3	3	3	3	3	21	3	3	3	3	3	3	3	21	3	3	3	3	3	3
1616	1	16	4	175	52	5	4	3	4	5	5	26	4	4	5	4	5	22	5	5	5	4	19	4	4	4	12	5	5	5	5	5	5	5	35	5	5	5	5	5	5	5	35	5	5	5	5	5	5
1617	1	16	4	173	89	4	4	4	4	4	4	24	4	4	4	4	5	21	5	5	6	4	20	4	4	4	12	5	5	5	5	5	5	5	35	5	5	5	5	5	4	4	33	5	3	5	4	4	5
1618	1	16	4	175	55	2	2	5	6	2	6	23	6	6	6	6	6	30	6	6	6	6	24	6	6	4	16	3	3	3	3	3	3	3	21	3	3	2	2	4	4	4	22	2	2	4	2	2	2
1619	2	15	4	160	47	7	7	7	7	7	7	42	7	7	7	7	7	35	7	7	7	7	28	7	7	7	21	5	5	5	5	5	5	5	35	5	5	5	5	1	5	5	31	5	5	5	5	5	1
1620	2	16	4	175	65	5	5	5	5	5	5	30	5	5	5	5	5	25	5	5	5	5	20	5	5	5	15	5	5	5	5	5	5	5	35	5	5	5	5	5	5	5	35	5	5	5	5	5	5
1621	2	16	4	164	58	6	4	3	4	6	4	27	4	4	4	3	5	20	5	5	4	4	18	4	4	4	12	5	5	5	5	5	5	5	35	5	3	2	2	2	3	3	20	3	3	5	3	3	3
1622	2	16	4	165	65	6	4	5	5	6	3	29	3	4	4	4	4	19	4	5	3	4	16	4	4	4	12	4	3	4	3	3	4	3	24	2	2	2	2	2	2	2	14	3	3	3	3	3	3
1623	2	16	4	162	47.5	5	5	5	5	5	5	30	5	5	5	5	5	25	5	5	5	5	20	5	5	5	15	4	4	4	4	4	4	4	28	4	4	4	4	4	4	4	28	4	4	4	4	4	4
1624	2	15	4	165	47	7	7	7	7	7	7	42	7	7	7	7	7	35	7	7	7	7	28	7	7	7	21	5	5	5	5	5	5	5	35	5	5	5	5	5	5	5	35	5	5	5	5	5	5
1625	1	15	4	172	77	4	4	4	4	4	4	24	1	4	4	4	4	17	4	1	4	4	13	4	4	4	12	5	3	2	3	3	2	1	19	5	4	1	1	1	5	5	22	2	2	2	3	3	3
1626	1	16	4	170	50	4	4	4	4	4	4	24	4	4	4	4	4	20	4	4	4	4	16	4	4	4	12	3	3	3	3	3	3	3	21	3	3	3	3	3	3	3	21	3	3	3	3	3	3
1627	2	16	4	169	55	6	6	6	6	6	6	36	6	6	6	6	6	30	6	6	6	6	24	6	6	6	18	4	4	4	4	4	4	4	28	4	4	4	4	4	4	4	28	4	4	4	4	4	4
1628	1	16	4	168	52	6	6	6	6	6	6	36	5	4	4	5	6	24	6	6	6	6	24	6	6	6	18	5	4	4	4	4	4	4	29	3	2	2	2	2	2	2	15	3	3	3	3	3	3
1629	2	16	4	165	56	7	6	7	7	7	6	40	7	7	6	6	6	32	5	7	6	7	25	6	5	4	15	5	4	3	5	3	4	4	28	5	5	5	4	4	4	4	31	2	2	4	3	4	3
1630	2	16	4	163	52	6	6	6	6	6	6	36	6	6	6	6	6	30	6	6	6	6	24	6	6	6	18	4	4	4	4	4	4	4	28	4	4	4	4	4	4	4	28	4	4	4	4	4	4
#NULL!	#NULL!	#NULL!	#NULL!	#NULL!	#NULL!	#NULL!	#NULL!	#NULL!	#NULL!	#NULL!	#NULL!	#NULL!	#NULL!	#NULL!	#NULL!	#NULL!	#NULL!	#NULL!	#NULL!	#NULL!	#NULL!	#NULL!	#NULL!	#NULL!	#NULL!	#NULL!	#NULL!	#NULL!	#NULL!	#NULL!	#NULL!	#NULL!	#NULL!	#NULL!	#NULL!	#NULL!	#NULL!	#NULL!	#NULL!	#NULL!	#NULL!	#NULL!	#NULL!	#NULL!	#NULL!	#NULL!	#NULL!	#NULL!	#NULL!
[truncated: 71 more columns]
